# Supplementary material for: GAD-PVI: A General Accelerated Dynamic-Weight Particle-Based Variational Inference Framework
Source: Entropy (Basel). 2024 Aug 11;26(8):679. doi: 10.3390/e26080679 (PMC11354113; doi:10.3390/e26080679)
Supplement: Supplementary file 1 [file entropy-26-00679-s001.zip]

Archive with 262 entries (221 files):
- dpvi_discrete-master/
- dpvi_discrete-master/.gitignore
- dpvi_discrete-master/.vscode/
- dpvi_discrete-master/.vscode/launch.json
- dpvi_discrete-master/__pycache__/
- dpvi_discrete-master/__pycache__/dataloader.cpython-310.pyc
- dpvi_discrete-master/__pycache__/dataloader.cpython-39.pyc
- dpvi_discrete-master/__pycache__/utils.cpython-310.pyc
- dpvi_discrete-master/__pycache__/utils.cpython-39.pyc
- dpvi_discrete-master/_tmp/
- dpvi_discrete-master/_tmp/demo_fisher.py
- dpvi_discrete-master/_tmp/demo_fisher/
- dpvi_discrete-master/_tmp/demo_fisher/iter0.png
- dpvi_discrete-master/_tmp/demo_fisher/iter1.png
- dpvi_discrete-master/_tmp/demo_fisher/iter10.png
- dpvi_discrete-master/_tmp/demo_fisher/iter2.png
- dpvi_discrete-master/_tmp/demo_fisher/iter3.png
- dpvi_discrete-master/_tmp/demo_fisher/iter4.png
- dpvi_discrete-master/_tmp/demo_fisher/iter5.png
- dpvi_discrete-master/_tmp/demo_fisher/iter6.png
- dpvi_discrete-master/_tmp/demo_fisher/iter7.png
- dpvi_discrete-master/_tmp/demo_fisher/iter8.png
- dpvi_discrete-master/_tmp/demo_fisher/iter9.png
- dpvi_discrete-master/_tmp/demo_sd.py
- dpvi_discrete-master/_tmp/demo_sd/
- dpvi_discrete-master/_tmp/demo_sd/iter0.png
- dpvi_discrete-master/_tmp/demo_sd/iter1.png
- dpvi_discrete-master/_tmp/demo_sd/iter2.png
- dpvi_discrete-master/_tmp/demo_sd/iter3.png
- dpvi_discrete-master/_tmp/demo_sd/iter4.png
- dpvi_discrete-master/_tmp/demo_sd/iter5.png
- dpvi_discrete-master/_tmp/demo_sd/iter6.png
- dpvi_discrete-master/_tmp/demo_sd/iter7.png
- dpvi_discrete-master/_tmp/demo_sd/iter8.png
- dpvi_discrete-master/_tmp/demo_sd/iter9.png
- dpvi_discrete-master/algorithms/
- dpvi_discrete-master/algorithms/Fisher.py
- dpvi_discrete-master/algorithms/MMDF.py
- dpvi_discrete-master/algorithms/MMDFCA.py
- dpvi_discrete-master/algorithms/MMDFDK.py
- dpvi_discrete-master/algorithms/SD.py
- dpvi_discrete-master/algorithms/SDCA.py
- dpvi_discrete-master/algorithms/SDDK.py
- dpvi_discrete-master/algorithms/__pycache__/
- dpvi_discrete-master/algorithms/__pycache__/Fisher.cpython-39.pyc
- dpvi_discrete-master/algorithms/__pycache__/MMDF.cpython-310.pyc
- dpvi_discrete-master/algorithms/__pycache__/MMDF.cpython-39.pyc
- dpvi_discrete-master/algorithms/__pycache__/MMDFCA.cpython-310.pyc
- dpvi_discrete-master/algorithms/__pycache__/MMDFCA.cpython-39.pyc
- dpvi_discrete-master/algorithms/__pycache__/MMDFDK.cpython-310.pyc
- dpvi_discrete-master/algorithms/__pycache__/MMDFDK.cpython-39.pyc
- dpvi_discrete-master/algorithms/__pycache__/SD.cpython-310.pyc
- dpvi_discrete-master/algorithms/__pycache__/SD.cpython-39.pyc
- dpvi_discrete-master/algorithms/__pycache__/SDCA.cpython-310.pyc
- dpvi_discrete-master/algorithms/__pycache__/SDCA.cpython-39.pyc
- dpvi_discrete-master/algorithms/__pycache__/SDDK.cpython-310.pyc
- dpvi_discrete-master/algorithms/__pycache__/SDDK.cpython-39.pyc
- dpvi_discrete-master/algorithms/__pycache__/_funcs.cpython-310.pyc
- dpvi_discrete-master/algorithms/__pycache__/_funcs.cpython-39.pyc
- dpvi_discrete-master/algorithms/_funcs.py
- dpvi_discrete-master/dataloader.py
- dpvi_discrete-master/datasets/
- dpvi_discrete-master/datasets/color_transfer/
- dpvi_discrete-master/datasets/color_transfer/group1/
- dpvi_discrete-master/datasets/color_transfer/group1/source.jpg
- dpvi_discrete-master/datasets/color_transfer/group1/target.jpg
- dpvi_discrete-master/datasets/color_transfer/group2/
- dpvi_discrete-master/datasets/color_transfer/group2/source.jpg
- dpvi_discrete-master/datasets/color_transfer/group2/target.jpg
- dpvi_discrete-master/datasets/color_transfer/group3/
- dpvi_discrete-master/datasets/color_transfer/group3/source.jpg
- dpvi_discrete-master/datasets/color_transfer/group3/target.jpg
- dpvi_discrete-master/datasets/morphing/
- dpvi_discrete-master/datasets/morphing/2disk.jpg
- dpvi_discrete-master/datasets/morphing/annulus.png
- dpvi_discrete-master/datasets/morphing/cat.png
- dpvi_discrete-master/datasets/morphing/chicken2.png
- dpvi_discrete-master/datasets/morphing/cross.jpg
- dpvi_discrete-master/datasets/morphing/device.gif
- dpvi_discrete-master/datasets/morphing/disk.png
- dpvi_discrete-master/datasets/morphing/heart.jpg
- dpvi_discrete-master/datasets/morphing/hgradient.png
- dpvi_discrete-master/datasets/morphing/spade.png
- dpvi_discrete-master/datasets/morphing/star4.png
- dpvi_discrete-master/datasets/morphing/star5.png
- dpvi_discrete-master/datasets/morphing/star8.png
- dpvi_discrete-master/datasets/morphing/thinspiral.png
- dpvi_discrete-master/datasets/morphing/trefle.jpg
- dpvi_discrete-master/datasets/morphing/triskel.png
- dpvi_discrete-master/datasets/sketching/
- dpvi_discrete-master/datasets/sketching/cheetah/
- dpvi_discrete-master/datasets/sketching/cheetah/target.jpg
- dpvi_discrete-master/figures/
- dpvi_discrete-master/figures/flow/
- dpvi_discrete-master/figures/flow/flow_iter.pdf
- dpvi_discrete-master/figures/morphing/
- dpvi_discrete-master/figures/morphing/num1000/
- dpvi_discrete-master/figures/morphing/num1000/D-MMDF-CA.pdf
- dpvi_discrete-master/figures/morphing/num1000/D-MMDF-DK.pdf
- dpvi_discrete-master/figures/morphing/num1000/D-SD-CA.pdf
- dpvi_discrete-master/figures/morphing/num1000/D-SD-DK.pdf
- dpvi_discrete-master/figures/morphing/num1000/MMDF.pdf
- dpvi_discrete-master/figures/morphing/num1000/SD.pdf
- dpvi_discrete-master/figures/morphing/num1500/
- dpvi_discrete-master/figures/morphing/num1500/D-MMDF-CA.pdf
- dpvi_discrete-master/figures/morphing/num1500/D-MMDF-DK.pdf
- dpvi_discrete-master/figures/morphing/num1500/D-SD-CA.pdf
- dpvi_discrete-master/figures/morphing/num1500/D-SD-DK.pdf
- dpvi_discrete-master/figures/morphing/num1500/MMDF.pdf
- dpvi_discrete-master/figures/morphing/num1500/SD.pdf
- dpvi_discrete-master/figures/morphing/num2000/
- dpvi_discrete-master/figures/morphing/num2000/D-MMDF-CA.pdf
- dpvi_discrete-master/figures/morphing/num2000/D-MMDF-DK.pdf
- dpvi_discrete-master/figures/morphing/num2000/D-SD-CA.pdf
- dpvi_discrete-master/figures/morphing/num2000/D-SD-DK.pdf
- dpvi_discrete-master/figures/morphing/num2000/MMDF.pdf
- dpvi_discrete-master/figures/morphing/num2000/SD.pdf
- dpvi_discrete-master/figures/morphing/num250/
- dpvi_discrete-master/figures/morphing/num250/D-MMDF-CA.pdf
- dpvi_discrete-master/figures/morphing/num250/D-MMDF-DK.pdf
- dpvi_discrete-master/figures/morphing/num250/D-SD-CA.pdf
- dpvi_discrete-master/figures/morphing/num250/D-SD-DK.pdf
- dpvi_discrete-master/figures/morphing/num250/MMDF.pdf
- dpvi_discrete-master/figures/morphing/num250/SD.pdf
- dpvi_discrete-master/figures/morphing/num500/
- dpvi_discrete-master/figures/morphing/num500/D-MMDF-CA.pdf
- dpvi_discrete-master/figures/morphing/num500/D-MMDF-DK.pdf
- dpvi_discrete-master/figures/morphing/num500/D-SD-CA.pdf
- dpvi_discrete-master/figures/morphing/num500/D-SD-DK.pdf
- dpvi_discrete-master/figures/morphing/num500/MMDF.pdf
- dpvi_discrete-master/figures/morphing/num500/SD.pdf
- dpvi_discrete-master/figures/morphing/sketching_1000_iter.pdf
- dpvi_discrete-master/figures/morphing/sketching_1500_iter.pdf
- dpvi_discrete-master/figures/morphing/sketching_2000_iter.pdf
- dpvi_discrete-master/figures/morphing/sketching_250_iter.pdf
- dpvi_discrete-master/figures/morphing/sketching_500_iter.pdf
- dpvi_discrete-master/figures/morphing/sketching_iter.txt
- dpvi_discrete-master/figures/sketching/
- dpvi_discrete-master/figures/sketching/D-MMDF-CA.png
- dpvi_discrete-master/figures/sketching/D-MMDF-DK.png
- dpvi_discrete-master/figures/sketching/D-SD-CA.png
- dpvi_discrete-master/figures/sketching/D-SD-DK.png
- dpvi_discrete-master/figures/sketching/MMDF.png
- dpvi_discrete-master/figures/sketching/SD.png
- dpvi_discrete-master/figures/sketching/histogram.pdf
- dpvi_discrete-master/figures/sketching/sketching_iter.pdf
- dpvi_discrete-master/figures/sketching/sketching_iter_results.txt
- dpvi_discrete-master/figures/sketching/sketching_time.pdf
- dpvi_discrete-master/figures/sketching/sketching_time_results.txt
- dpvi_discrete-master/figures/sketching/target.png
- dpvi_discrete-master/figures_morphing/
- dpvi_discrete-master/figures_morphing/5_figures_big/
- dpvi_discrete-master/figures_morphing/5_figures_big/MMDF_w2AB.pdf
- dpvi_discrete-master/figures_morphing/5_figures_big/MMDF_w2AB.png
- dpvi_discrete-master/figures_morphing/5_figures_big/MMDF_w2BC.pdf
- dpvi_discrete-master/figures_morphing/5_figures_big/MMDF_w2BC.png
- dpvi_discrete-master/figures_morphing/5_figures_big/MMDF_w2CD.pdf
- dpvi_discrete-master/figures_morphing/5_figures_big/MMDF_w2CD.png
- dpvi_discrete-master/figures_morphing/5_figures_big/MMDF_w2DA.pdf
- dpvi_discrete-master/figures_morphing/5_figures_big/MMDF_w2DA.png
- dpvi_discrete-master/figures_morphing/5_figures_big/SD_w2AB.pdf
- dpvi_discrete-master/figures_morphing/5_figures_big/SD_w2AB.png
- dpvi_discrete-master/figures_morphing/5_figures_big/SD_w2BC.pdf
- dpvi_discrete-master/figures_morphing/5_figures_big/SD_w2BC.png
- dpvi_discrete-master/figures_morphing/5_figures_big/SD_w2CD.pdf
- dpvi_discrete-master/figures_morphing/5_figures_big/SD_w2CD.png
- dpvi_discrete-master/figures_morphing/5_figures_big/SD_w2DA.pdf
- dpvi_discrete-master/figures_morphing/5_figures_big/SD_w2DA.png
- dpvi_discrete-master/figures_morphing/MMDF_AB.txt
- dpvi_discrete-master/figures_morphing/MMDF_BC.txt
- dpvi_discrete-master/figures_morphing/MMDF_CD.txt
- dpvi_discrete-master/figures_morphing/MMDF_DA.txt
- dpvi_discrete-master/figures_morphing/SDF_AB.txt
- dpvi_discrete-master/figures_morphing/SDF_BC.txt
- dpvi_discrete-master/figures_morphing/SDF_CD.txt
- dpvi_discrete-master/figures_morphing/SDF_DA.txt
- dpvi_discrete-master/figures_new/
- dpvi_discrete-master/figures_new/5_figures_big/
- dpvi_discrete-master/figures_new/5_figures_big/MMDF_w2.pdf
- dpvi_discrete-master/figures_new/5_figures_big/MMDF_w2.png
- dpvi_discrete-master/figures_new/5_figures_big/MMDF_w2_cheetah.pdf
- dpvi_discrete-master/figures_new/5_figures_big/MMDF_w2_cheetah.png
- dpvi_discrete-master/figures_new/5_figures_big/SD__BLOB_w2_ch.png
- dpvi_discrete-master/figures_new/5_figures_big/SD_sketching.pdf
- dpvi_discrete-master/figures_new/5_figures_big/SD_sketching.png
- dpvi_discrete-master/figures_new/5_figures_big/SD_w2_cheetah.pdf
- dpvi_discrete-master/figures_new/5_figures_big/SD_w2_cheetah.png
- dpvi_discrete-master/figures_new/5_figures_big/morphing_line.pdf
- dpvi_discrete-master/figures_new/demo.txt
- dpvi_discrete-master/figures_new/mmdf_cheetah.txt
- dpvi_discrete-master/figures_new/morphing_SDF_A_2B.txt
- dpvi_discrete-master/figures_new/morphing_SDF_B_2C.txt
- dpvi_discrete-master/figures_new/morphing_SDF_C_2D.txt
- dpvi_discrete-master/figures_new/morphing_SDF_D_2A.txt
- dpvi_discrete-master/figures_new/morphing_mmdf_A_2B.txt
- dpvi_discrete-master/figures_new/morphing_mmdf_B_2C.txt
- dpvi_discrete-master/figures_new/morphing_mmdf_C_2D.txt
- dpvi_discrete-master/figures_new/morphing_mmdf_D_2A.txt
- dpvi_discrete-master/figures_new/sdf_cheetah.txt
- dpvi_discrete-master/figures_new/sketching_MMDF.txt
- dpvi_discrete-master/figures_new/sketching_SD.txt
- dpvi_discrete-master/load_results/
- dpvi_discrete-master/load_results/flow.ipynb
- dpvi_discrete-master/load_results/morphing.ipynb
- dpvi_discrete-master/load_results/plot_settings.yaml
- dpvi_discrete-master/load_results/sketching.ipynb
- dpvi_discrete-master/main_iter.py
- dpvi_discrete-master/main_time.py
- dpvi_discrete-master/plot/
- dpvi_discrete-master/plot/check_KWS.py
- dpvi_discrete-master/plot/check_w.py
- dpvi_discrete-master/plot/draw.py
- dpvi_discrete-master/plot/draw_big.py
- dpvi_discrete-master/plot/draw_big_3_forposter.py
- dpvi_discrete-master/plot/multi_gaussian/
- dpvi_discrete-master/plot/multi_gaussian/BLOBCA_multi_gaussian_256/
- dpvi_discrete-master/plot/multi_gaussian/BLOBCA_multi_gaussian_256/BLOBCA_w2.pdf
- dpvi_discrete-master/plot/multi_gaussian/BLOBCA_multi_gaussian_256/BLOBCA_w2.png
- dpvi_discrete-master/plot/multi_gaussian/BLOBCA_multi_gaussian_256/demo.txt
- dpvi_discrete-master/plot/new/
- dpvi_discrete-master/plot/new/draw_big_morphing.py
- dpvi_discrete-master/plot/new/draw_big_sketcing.py
- dpvi_discrete-master/plot/plot_KWS_sg.py
- dpvi_discrete-master/plot/plot_wKSDD.py
- dpvi_discrete-master/plot/time/
- dpvi_discrete-master/plot/time/plot_blob_time.py
- dpvi_discrete-master/scripts/
- dpvi_discrete-master/scripts/color_transfer_iter.py
- dpvi_discrete-master/scripts/flow.py
- dpvi_discrete-master/scripts/morphing/
- dpvi_discrete-master/scripts/morphing/iter_MMDF.py
- dpvi_discrete-master/scripts/morphing/iter_MMDF_1.py
- dpvi_discrete-master/scripts/morphing/iter_MMDF_1_copy.py
- dpvi_discrete-master/scripts/morphing/iter_SDF.py
- dpvi_discrete-master/scripts/morphing/iter_SDF_copy.py
- dpvi_discrete-master/scripts/morphing_iter.py
- dpvi_discrete-master/scripts/morphing_temp.py
- dpvi_discrete-master/scripts/sketching/
- dpvi_discrete-master/scripts/sketching/sketching_iter_SD.py
- dpvi_discrete-master/scripts/sketching_iter.py
- dpvi_discrete-master/scripts/sketching_time.py
- dpvi_discrete-master/scripts/temp.py
- dpvi_discrete-master/tasks/
- dpvi_discrete-master/tasks/__pycache__/
- dpvi_discrete-master/tasks/__pycache__/color_transfer.cpython-310.pyc
- dpvi_discrete-master/tasks/__pycache__/color_transfer.cpython-39.pyc
- dpvi_discrete-master/tasks/__pycache__/flow.cpython-39.pyc
- dpvi_discrete-master/tasks/__pycache__/morphing.cpython-310.pyc
- dpvi_discrete-master/tasks/__pycache__/morphing.cpython-39.pyc
- dpvi_discrete-master/tasks/__pycache__/sketching.cpython-310.pyc
- dpvi_discrete-master/tasks/__pycache__/sketching.cpython-39.pyc
- dpvi_discrete-master/tasks/color_transfer.py
- dpvi_discrete-master/tasks/flow.py
- dpvi_discrete-master/tasks/morphing.py
- dpvi_discrete-master/tasks/sketching.py
- dpvi_discrete-master/tools/
- dpvi_discrete-master/tools/convergence.ipynb
- dpvi_discrete-master/tools/visual_dataset.ipynb
- dpvi_discrete-master/tools/visual_results.ipynb
- dpvi_discrete-master/tools/visual_results2.ipynb
- dpvi_discrete-master/tools/weight_histogram.ipynb
- dpvi_discrete-master/utils.py
