# Supplementary material for: GAD-PVI: A General Accelerated Dynamic-Weight Particle-Based Variational Inference Framework
Source: Entropy (Basel). 2024 Aug 11;26(8):679. doi: 10.3390/e26080679 (PMC11354113; doi:10.3390/e26080679)
Supplement: Supplementary file 1 [file entropy-26-00679-s001.zip › dpvi_discrete-master/_tmp/demo_fisher.py]

import os, yaml, matplotlib.pyplot as plt, numpy as np, collections, torch, PIL

particle_path = './results/Fisher_lr[1.2e+00]al[1.0e+01]bl[1.0e-02]S[0]/support.npy'
mass_path = './results/Fisher_lr[1.2e+00]al[1.0e+01]bl[1.0e-02]S[0]/mass.npy'

particles = np.load(particle_path)
mass = np.load(mass_path) * len(particles[0])
mass[mass < 0] = 0
particle_plt_size = mass * 5
particle_plt_size = particle_plt_size.astype(int)

save_dir = './_tmp/demo_fisher'
if not os.path.exists(save_dir):
    os.makedirs(save_dir)
colors = np.cos(3 * particles[0, :, 0]) * np.cos(3 * particles[0, :, 1])
print('how many iters: %s'%(len(particles)))

for i in range(len(particles)):
    fig = plt.figure(figsize = (4.0, 4.0))
    plt.scatter(particles[i, :, 0], particles[i, :, 1], alpha = 0.5, s = particle_plt_size[i, :], c = colors, cmap = 'hsv')
    # plt.legend(fontsize = 16, loc = 3, bbox_to_anchor=(-0.06, -0.06))
    plt.xlim((-0.06, 1.0))
    plt.ylim((-0.06, 1.0))
    plt.axis('off')
    plt.savefig(os.path.join(save_dir, 'iter%s.png'%(i)), dpi = 120, bbox_inches = 'tight')
    plt.close()
