# Supplementary material for: GAD-PVI: A General Accelerated Dynamic-Weight Particle-Based Variational Inference Framework
Source: Entropy (Basel). 2024 Aug 11;26(8):679. doi: 10.3390/e26080679 (PMC11354113; doi:10.3390/e26080679)
Supplement: Supplementary file 1 [file entropy-26-00679-s001.zip › dpvi_discrete-master/algorithms/MMDF.py]

import torch
from ._funcs import kernel_func, kernel_func_v2


class MMDF(object):
    def __init__(self, opts, init_particles, init_mass) -> None:
        self.opts = opts
        self.knType = opts.knType
        self.bwType = opts.bwType
        self.bwVal = opts.bwVal
        self.particles = init_particles
        self.mass = init_mass
        #accelerate needed
        self.v_old = None
        #rieman needed
        self.particles_last=None
        self.y=None

    @classmethod
    def first_variation_vector_field(cls, src_support, src_mass, tgt_support, tgt_mass, knType, bwType, bwVal):
        kernel_11, nabla_kernel_11, _ = kernel_func_v2(src_support, src_support, knType, bwType, bwVal, bw_only = False)
        kernel_12, nabla_kernel_12, _ = kernel_func_v2(src_support, tgt_support, knType, bwType, bwVal, bw_only = False)
        first_variation = (kernel_11 * src_mass[None, :]).sum(dim = 1) - (kernel_12 * tgt_mass[None, :]).sum(dim = 1)
        vector_field = (nabla_kernel_11 * src_mass[None, :, None]).sum(dim = 1) - (nabla_kernel_12 * tgt_mass[None, :, None]).sum(dim = 1)
        return first_variation, vector_field
    
    @torch.no_grad()
    def one_step_update(self, step_size = None, tgt_support = None, tgt_mass = None, **kw):
        _beta = kw['beta']
        temp_support = self.particles + torch.randn_like(self.particles) * _beta
        _, vector_field = MMDF.first_variation_vector_field(temp_support, self.mass, tgt_support, tgt_mass, self.knType, self.bwType, self.bwVal)
        if self.opts.accelerate in ['True','true']:
            if self.opts.AccType in ['SH']:
                if self.v_old is None:
                    self.v_old = vector_field
                    self.particles -= step_size * vector_field
                else:
                    new_v = (1.0 - self.opts.gamma * self.opts.step_size_accelerate) * self.v_old + self.opts.step_size_accelerate * vector_field
                    self.particles -= step_size * new_v
                    #next turn
                    self.v_old = new_v
        else:
            self.particles = self.particles - step_size * vector_field

    def get_state(self):
        return self.particles, self.mass
