# Supplementary material for: GAD-PVI: A General Accelerated Dynamic-Weight Particle-Based Variational Inference Framework
Source: Entropy (Basel). 2024 Aug 11;26(8):679. doi: 10.3390/e26080679 (PMC11354113; doi:10.3390/e26080679)
Supplement: Supplementary file 1 [file entropy-26-00679-s001.zip › dpvi_discrete-master/algorithms/MMDFCA.py]

import torch
from algorithms.MMDF import MMDF


class MMDFCA(MMDF):
    def __init__(self, opts, init_particles, init_mass) -> None:
        super().__init__(opts, init_particles, init_mass)
    
    @torch.no_grad()
    def one_step_update(self, step_size = None, alpha = None, tgt_support = None, tgt_mass = None, **kw):
        _beta = kw['beta']
        temp_support = self.particles + torch.randn_like(self.particles) * _beta
        first_var, vector_field = MMDF.first_variation_vector_field(temp_support, self.mass, tgt_support, tgt_mass, self.knType, self.bwType, self.bwVal)
        
        if self.opts.accelerate in ['True','true']:
            if self.opts.AccType in ['SH']:
                if self.v_old is None:
                    self.v_old = vector_field
                    self.particles -= step_size * vector_field
                else:
                    new_v = (1.0 - self.opts.gamma * self.opts.step_size_accelerate) * self.v_old + self.opts.step_size_accelerate * vector_field
                    self.particles -= step_size * new_v
                    #next turn
                    self.v_old = new_v
        else:
            self.particles = self.particles - step_size * vector_field

        self.mass *= 1 - step_size * alpha * (first_var - torch.sum(first_var * self.mass))
        self.mass = self.mass / self.mass.sum() # eliminate numerical error

    def get_state(self):
        return self.particles, self.mass
