# Supplementary material for: GAD-PVI: A General Accelerated Dynamic-Weight Particle-Based Variational Inference Framework
Source: Entropy (Basel). 2024 Aug 11;26(8):679. doi: 10.3390/e26080679 (PMC11354113; doi:10.3390/e26080679)
Supplement: Supplementary file 1 [file entropy-26-00679-s001.zip › dpvi_discrete-master/figures/sketching/sketching_iter_results.txt]

MMDF: 2.550e-04 
D-MMDF-CA: 1.247e-04 
D-MMDF-DK: 2.478e-04 
SD: 2.960e-06 
D-SD-CA: 1.165e-06 
D-SD-DK: 2.560e-06 
