# Supplementary material for: GAD-PVI: A General Accelerated Dynamic-Weight Particle-Based Variational Inference Framework
Source: Entropy (Basel). 2024 Aug 11;26(8):679. doi: 10.3390/e26080679 (PMC11354113; doi:10.3390/e26080679)
Supplement: Supplementary file 1 [file entropy-26-00679-s001.zip › dpvi_discrete-master/figures/sketching/sketching_time_results.txt]

MMDF: 2.517e-04 
D-MMDF-CA: 1.203e-04 
D-MMDF-DK: 2.463e-04 
SD: 2.950e-06 
D-SD-CA: 9.519e-07 
D-SD-DK: 2.565e-06 
