# Supplementary material for: GAD-PVI: A General Accelerated Dynamic-Weight Particle-Based Variational Inference Framework
Source: Entropy (Basel). 2024 Aug 11;26(8):679. doi: 10.3390/e26080679 (PMC11354113; doi:10.3390/e26080679)
Supplement: Supplementary file 1 [file entropy-26-00679-s001.zip › dpvi_discrete-master/figures_morphing/MMDF_CD.txt]

ParVI-MMDF:		2.007e-02 & 1.422e-03
WGAD-CA-MMDF(Ours):		1.153e-02 & 1.379e-04
WGAD-DK-MMDF(Ours):		1.225e-02 & 3.178e-04
