# Supplementary material for: GAD-PVI: A General Accelerated Dynamic-Weight Particle-Based Variational Inference Framework
Source: Entropy (Basel). 2024 Aug 11;26(8):679. doi: 10.3390/e26080679 (PMC11354113; doi:10.3390/e26080679)
Supplement: Supplementary file 1 [file entropy-26-00679-s001.zip › dpvi_discrete-master/figures_morphing/MMDF_DA.txt]

ParVI-MMDF:		1.349e-02 & 7.141e-04
WGAD-CA-MMDF(Ours):		9.547e-03 & 4.797e-04
WGAD-DK-MMDF(Ours):		9.840e-03 & 3.600e-05
