# Supplementary material for: GAD-PVI: A General Accelerated Dynamic-Weight Particle-Based Variational Inference Framework
Source: Entropy (Basel). 2024 Aug 11;26(8):679. doi: 10.3390/e26080679 (PMC11354113; doi:10.3390/e26080679)
Supplement: Supplementary file 1 [file entropy-26-00679-s001.zip › dpvi_discrete-master/figures_morphing/SDF_BC.txt]

ParVI-SDF:		7.509e-03 & 3.823e-05
WGAD-CA-SDF(Ours):		6.398e-03 & 4.443e-05
WGAD-DK-SDF(Ours):		6.683e-03 & 5.371e-05
