# Supplementary material for: GAD-PVI: A General Accelerated Dynamic-Weight Particle-Based Variational Inference Framework
Source: Entropy (Basel). 2024 Aug 11;26(8):679. doi: 10.3390/e26080679 (PMC11354113; doi:10.3390/e26080679)
Supplement: Supplementary file 1 [file entropy-26-00679-s001.zip › dpvi_discrete-master/figures_morphing/SDF_DA.txt]

ParVI-SDF:		5.798e-03 & 3.024e-05
WGAD-CA-SDF(Ours):		5.357e-03 & 2.449e-05
WGAD-DK-SDF(Ours):		5.426e-03 & 7.164e-05
