# Supplementary material for: GAD-PVI: A General Accelerated Dynamic-Weight Particle-Based Variational Inference Framework
Source: Entropy (Basel). 2024 Aug 11;26(8):679. doi: 10.3390/e26080679 (PMC11354113; doi:10.3390/e26080679)
Supplement: Supplementary file 1 [file entropy-26-00679-s001.zip › dpvi_discrete-master/figures_new/demo.txt]

ParVI:		5.325e-03 & 2.958e-05
WAIG:		5.148e-03 & 3.185e-05
DPVI-CA:		5.359e-03 & 2.920e-05
WGAD-CA:		5.143e-03 & 5.854e-06
DPVI-DK:		5.327e-03 & 5.021e-05
WGAD-DK:		5.190e-03 & 5.151e-05
