# Supplementary material for: GAD-PVI: A General Accelerated Dynamic-Weight Particle-Based Variational Inference Framework
Source: Entropy (Basel). 2024 Aug 11;26(8):679. doi: 10.3390/e26080679 (PMC11354113; doi:10.3390/e26080679)
Supplement: Supplementary file 1 [file entropy-26-00679-s001.zip › dpvi_discrete-master/figures_new/morphing_SDF_A_2B.txt]

ParVI:		1.715e-02 & 1.869e-03
WAIG:		1.631e-02 & 1.794e-03
DPVI-CA:		1.485e-02 & 2.334e-03
WGAD-CA:		1.394e-02 & 1.693e-03
DPVI-DK:		1.434e-02 & 1.675e-03
WGAD-DK:		1.431e-02 & 2.566e-03
