# Supplementary material for: GAD-PVI: A General Accelerated Dynamic-Weight Particle-Based Variational Inference Framework
Source: Entropy (Basel). 2024 Aug 11;26(8):679. doi: 10.3390/e26080679 (PMC11354113; doi:10.3390/e26080679)
Supplement: Supplementary file 1 [file entropy-26-00679-s001.zip › dpvi_discrete-master/figures_new/morphing_SDF_B_2C.txt]

ParVI:		6.561e-03 & 3.581e-05
WAIG:		6.221e-03 & 4.843e-05
DPVI-CA:		6.423e-03 & 3.249e-05
WGAD-CA:		6.078e-03 & 4.824e-05
DPVI-DK:		6.488e-03 & 8.592e-05
WGAD-DK:		6.207e-03 & 3.591e-05
