# Supplementary material for: GAD-PVI: A General Accelerated Dynamic-Weight Particle-Based Variational Inference Framework
Source: Entropy (Basel). 2024 Aug 11;26(8):679. doi: 10.3390/e26080679 (PMC11354113; doi:10.3390/e26080679)
Supplement: Supplementary file 1 [file entropy-26-00679-s001.zip › dpvi_discrete-master/figures_new/morphing_SDF_C_2D.txt]

ParVI:		6.111e-03 & 3.838e-05
WAIG:		5.820e-03 & 4.809e-05
DPVI-CA:		6.021e-03 & 6.890e-05
WGAD-CA:		5.721e-03 & 7.918e-06
DPVI-DK:		6.115e-03 & 2.935e-05
WGAD-DK:		5.890e-03 & 5.331e-05
