# Supplementary material for: GAD-PVI: A General Accelerated Dynamic-Weight Particle-Based Variational Inference Framework
Source: Entropy (Basel). 2024 Aug 11;26(8):679. doi: 10.3390/e26080679 (PMC11354113; doi:10.3390/e26080679)
Supplement: Supplementary file 1 [file entropy-26-00679-s001.zip › dpvi_discrete-master/figures_new/morphing_mmdf_A_2B.txt]

ParVI:		3.019e-02 & 7.268e-04
WAIG:		2.332e-02 & 7.714e-04
DPVI-CA:		2.039e-02 & 4.401e-03
WGAD-CA:		1.642e-02 & 3.526e-03
DPVI-DK:		2.956e-02 & 3.145e-04
WGAD-DK:		2.275e-02 & 3.973e-04
