# Supplementary material for: GAD-PVI: A General Accelerated Dynamic-Weight Particle-Based Variational Inference Framework
Source: Entropy (Basel). 2024 Aug 11;26(8):679. doi: 10.3390/e26080679 (PMC11354113; doi:10.3390/e26080679)
Supplement: Supplementary file 1 [file entropy-26-00679-s001.zip › dpvi_discrete-master/figures_new/morphing_mmdf_B_2C.txt]

ParVI:		1.245e-02 & 1.436e-04
WAIG:		1.232e-02 & 2.129e-04
DPVI-CA:		1.190e-02 & 1.585e-04
WGAD-CA:		1.183e-02 & 1.498e-04
DPVI-DK:		1.243e-02 & 6.825e-05
WGAD-DK:		1.225e-02 & 1.432e-04
