# Supplementary material for: GAD-PVI: A General Accelerated Dynamic-Weight Particle-Based Variational Inference Framework
Source: Entropy (Basel). 2024 Aug 11;26(8):679. doi: 10.3390/e26080679 (PMC11354113; doi:10.3390/e26080679)
Supplement: Supplementary file 1 [file entropy-26-00679-s001.zip › dpvi_discrete-master/figures_new/morphing_mmdf_C_2D.txt]

ParVI:		1.396e-02 & 1.081e-03
WAIG:		1.205e-02 & 3.814e-04
DPVI-CA:		1.316e-02 & 8.564e-04
WGAD-CA:		1.101e-02 & 1.864e-04
DPVI-DK:		1.385e-02 & 9.963e-04
WGAD-DK:		1.190e-02 & 3.884e-04
