# Supplementary material for: GAD-PVI: A General Accelerated Dynamic-Weight Particle-Based Variational Inference Framework
Source: Entropy (Basel). 2024 Aug 11;26(8):679. doi: 10.3390/e26080679 (PMC11354113; doi:10.3390/e26080679)
Supplement: Supplementary file 1 [file entropy-26-00679-s001.zip › dpvi_discrete-master/figures_new/morphing_mmdf_D_2A.txt]

ParVI:		9.338e-03 & 1.652e-04
WAIG:		9.589e-03 & 3.020e-04
DPVI-CA:		9.008e-03 & 1.718e-04
WGAD-CA:		8.518e-03 & 3.396e-04
DPVI-DK:		9.411e-03 & 2.152e-04
WGAD-DK:		9.126e-03 & 1.148e-04
