# Supplementary material for: GAD-PVI: A General Accelerated Dynamic-Weight Particle-Based Variational Inference Framework
Source: Entropy (Basel). 2024 Aug 11;26(8):679. doi: 10.3390/e26080679 (PMC11354113; doi:10.3390/e26080679)
Supplement: Supplementary file 1 [file entropy-26-00679-s001.zip › dpvi_discrete-master/figures_new/sdf_cheetah.txt]

ParVI-SDF:		2.637e-06 & 4.404e-07
WGAD-CA-SDF(Ours):		4.010e-07 & 7.050e-08
WGAD-DK-SDF(Ours):		1.444e-06 & 2.845e-07
