# Supplementary material for: GAD-PVI: A General Accelerated Dynamic-Weight Particle-Based Variational Inference Framework
Source: Entropy (Basel). 2024 Aug 11;26(8):679. doi: 10.3390/e26080679 (PMC11354113; doi:10.3390/e26080679)
Supplement: Supplementary file 1 [file entropy-26-00679-s001.zip › dpvi_discrete-master/figures_new/sketching_MMDF.txt]

ParVI:		5.846e-04 & 3.111e-05
WAIG:		5.869e-04 & 2.671e-05
DPVI-CA:		4.040e-04 & 8.772e-05
WGAD-CA:		3.344e-04 & 2.416e-05
DPVI-DK:		5.754e-04 & 2.726e-05
WGAD-DK:		5.721e-04 & 2.542e-05
