# Supplementary material for: GAD-PVI: A General Accelerated Dynamic-Weight Particle-Based Variational Inference Framework
Source: Entropy (Basel). 2024 Aug 11;26(8):679. doi: 10.3390/e26080679 (PMC11354113; doi:10.3390/e26080679)
Supplement: Supplementary file 1 [file entropy-26-00679-s001.zip › dpvi_discrete-master/figures_new/sketching_SD.txt]

ParVI:		1.389e-05 & nan
WAIG:		1.231e-05 & nan
DPVI-CA:		9.181e-06 & nan
WGAD-CA:		8.744e-06 & nan
DPVI-DK:		1.286e-05 & nan
WGAD-DK:		1.204e-05 & nan
