# Supplementary material for: GAD-PVI: A General Accelerated Dynamic-Weight Particle-Based Variational Inference Framework
Source: Entropy (Basel). 2024 Aug 11;26(8):679. doi: 10.3390/e26080679 (PMC11354113; doi:10.3390/e26080679)
Supplement: Supplementary file 1 [file entropy-26-00679-s001.zip › dpvi_discrete-master/load_results/flow.ipynb]

# %% [code]
import os, yaml, matplotlib.pyplot as plt, numpy as np, collections, torch, PIL

# %% [code]
main_result_dir = '../results_save/flow'
loss = {}
for result_dir in os.listdir(main_result_dir):
    method_name = result_dir[:result_dir.find('_')]
    _value = np.load(os.path.join(main_result_dir, result_dir, 'sinkhorn_div.npy'))
    loss[method_name] = _value
settings = {
    'label': {
        'SD': 'SD', 
        'SDDK': 'D-SD-DK'
    }, 
    'order': ['SD', 'SDDK'], 
    'color': {
        'SD': 'black', 
        'SDDK': 'red'
    }, 
    'linestyle': {
        'SD': '-', 
        'SDDK': '-'
    }
}

# %% [code]
save_dir = '../figures/flow'
if not os.path.exists(save_dir): os.makedirs(save_dir)
plt.figure(figsize=(7.2 * 1, 4.0 * 1))
for method_name in ['SD', 'SDDK']:
    if method_name not in loss.keys(): continue
    x_axis = np.linspace(0, 100, len(loss[method_name]))
    plt.plot(
        x_axis, loss[method_name], color = settings['color'][method_name], 
        linestyle = settings['linestyle'][method_name], 
        label = settings['label'][method_name], 
        alpha = 1.0, linewidth = 1.5
    )
plt.ylim(0.8, 2)
plt.yscale('log')
plt.xscale('linear')
plt.xlabel('Iterations', {'size': 14})
plt.ylabel('Sinkhorn Divergence', {'size': 14})
plt.tick_params(labelsize = 12)
plt.legend(fontsize = 14)
plt.savefig(os.path.join(save_dir, 'flow_iter.pdf'), dpi = 120, bbox_inches = 'tight')
plt.close()

# %% [code]
