# Supplementary material for: GAD-PVI: A General Accelerated Dynamic-Weight Particle-Based Variational Inference Framework
Source: Entropy (Basel). 2024 Aug 11;26(8):679. doi: 10.3390/e26080679 (PMC11354113; doi:10.3390/e26080679)
Supplement: Supplementary file 1 [file entropy-26-00679-s001.zip › dpvi_discrete-master/load_results/plot_settings.yaml]

label:
  MMDF: MMDF
  MMDFCA: D-MMDF-CA
  MMDFDK: D-MMDF-DK
  SD: SD
  SDCA: D-SD-CA
  SDDK: D-SD-DK
order:
  - MMDF
  - MMDFCA
  - MMDFDK
  - SD
  - SDCA
  - SDDK
color:
  MMDF: black
  MMDFCA: blue
  MMDFDK: darkviolet
  SD: darkorange
  SDCA: red
  SDDK: olive
linestyle:
  MMDF: '-'
  MMDFCA: '-'
  MMDFDK: '-.'
  SD: ':'
  SDCA: '-'
  SDDK: '-.'
