# Supplementary material for: GAD-PVI: A General Accelerated Dynamic-Weight Particle-Based Variational Inference Framework
Source: Entropy (Basel). 2024 Aug 11;26(8):679. doi: 10.3390/e26080679 (PMC11354113; doi:10.3390/e26080679)
Supplement: Supplementary file 1 [file entropy-26-00679-s001.zip › dpvi_discrete-master/plot/check_w.py]

import argparse
from tqdm import tqdm
import yaml
import os
import numpy as np
import matplotlib.pyplot as plt
import pandas as pd
import pretty_errors


if __name__ == "__main__": 
    num_list = [32, 64, 128, 256, 512]
    algorithm = 'BLOB'
    suffix = 'pdf'
    dpi = 200
    sparse = 1.0
    x_max = 4500
    subplt = 1        
    rate = 1.3
    num_plt = 5
    plt.figure(figsize=(rate*7.68, num_plt*rate*4.8 + 4))
    for num in num_list:
        result_folder = f'results/w_sg/iter/{algorithm}_{num}'
        subfolder_list = os.listdir(result_folder)
        subfolder_list.sort(key=str.lower)
        data = {}
        for subfoler in subfolder_list:
            if subfoler.find('GFSD') >= 0:
                if subfoler.find('wnes') >= 0:
                    method_name = 'WNES-GFSD'
                elif subfoler.find('CA') >= 0:
                    if subfoler.find('accelerate') >= 0:
                        method_name = 'WGAD-CA-GFSD(Ours)'
                    else:
                        method_name = 'DPVI-CA-GFSD'
                elif subfoler.find('DK')>= 0:
                    if subfoler.find('accelerate')>= 0:
                        method_name = 'WGAD-DK-GFSD(Ours)'
                    else:
                        method_name = 'DPVI-DK-GFSD'
                elif subfoler.find('accelerate') >= 0:
                    method_name = 'WAIG-GFSD'
                else:
                    method_name = 'ParVI-GFSD'
            elif subfoler.find('BLOB') >= 0:
                if subfoler.find('wnes') >= 0:
                    method_name = 'WNES-BLOB'
                elif subfoler.find('CA') >= 0:
                    if subfoler.find('accelerate') >= 0:
                        method_name = 'WGAD-CA-BLOB(Ours)'
                    else:
                        method_name = 'DPVI-CA-BLOB'
                elif subfoler.find('DK')>= 0:
                    if subfoler.find('accelerate')>= 0:
                        method_name = 'WGAD-DK-BLOB(Ours)'
                    else:
                        method_name = 'DPVI-DK-BLOB'
                elif subfoler.find('accelerate') >= 0:
                    method_name = 'WAIG-BLOB'
                else:
                    method_name = 'ParVI-BLOB'
            else:
                method_name = 'SVGD'
            if method_name.find(algorithm) >= 0 or method_name.find('SVGD') >= 0:
                w2_list = np.load(os.path.join(result_folder, subfoler, 'w2.npy'))
            min_w2 = 10
            for i in range(0, len(w2_list)):
                if w2_list[i] < min_w2:
                    min_w2 = w2_list[i]
            print(f'{num}: {method_name}: {min_w2}, 5000iter: {w2_list[len(w2_list)-1]}')
                
