# Supplementary material for: GAD-PVI: A General Accelerated Dynamic-Weight Particle-Based Variational Inference Framework
Source: Entropy (Basel). 2024 Aug 11;26(8):679. doi: 10.3390/e26080679 (PMC11354113; doi:10.3390/e26080679)
Supplement: Supplementary file 1 [file entropy-26-00679-s001.zip › dpvi_discrete-master/plot/draw.py]

import argparse
from tqdm import tqdm
import yaml
import os
import numpy as np
import matplotlib.pyplot as plt
import pandas as pd
import pretty_errors


if __name__ == "__main__": 
    print('start')
    num_list = [5000]
    algorithm = 'MMDF'
    suffix = 'pdf'
    dpi = 200
    sparse = 1.0
    x_max = 100
    subplt = 1        
    rate = 1.8
    num_plt = 1
    plt.figure(figsize=(rate*7.68, num_plt*rate*4.8 ))
    for num in num_list:
        result_folder = f'results/cat[]thinspiral_500_0229'
        subfolder_list = os.listdir(result_folder)
        subfolder_list.sort(key=str.lower)
        data = {}
        print(subfolder_list)
        for subfoler in subfolder_list:
            if subfoler.find('MMDF') >= 0:
                if subfoler.find('wnes') >= 0:
                    method_name = 'WNES-BLOB'
                elif subfoler.find('CA') >= 0:
                    if subfoler.find('accelerate') >= 0:
                        method_name = 'WGAD-CA-MMDF(Ours)'
                    else:
                        method_name = 'DPVI-CA-BLOB'
                elif subfoler.find('DK')>= 0:
                    if subfoler.find('accelerate')>= 0:
                        method_name = 'WGAD-DK-MMDF(Ours)'
                    else:
                        method_name = 'DPVI-DK-BLOB'
                elif subfoler.find('accelerate') >= 0:
                    method_name = 'WAIG-BLOB'
                else:
                    method_name = 'ParVI-MMDF'
            elif subfoler.find('SD') >= 0:
                if subfoler.find('wnes') >= 0:
                    method_name = 'WNES-BLOB'
                elif subfoler.find('CA') >= 0:
                    if subfoler.find('accelerate') >= 0:
                        method_name = 'WGAD-CA-SDF(Ours)'
                    else:
                        method_name = 'DPVI-CA-BLOB'
                elif subfoler.find('DK')>= 0:
                    if subfoler.find('accelerate')>= 0:
                        method_name = 'WGAD-DK-SDF(Ours)'
                    else:
                        method_name = 'DPVI-DK-BLOB'
                elif subfoler.find('accelerate') >= 0:
                    method_name = 'WAIG-BLOB'
                else:
                    method_name = 'ParVI-SDF'
            else:
                method_name = 'SVGD'
            if method_name.find(algorithm) >= 0 or method_name.find('SVGD') >= 0:
                w2_list = np.load(os.path.join(result_folder, subfoler, 'sinkhorn_div.npy'))
            # min_w2 = 10
            # for i in range(0, len(w2_list)):
            #     if w2_list[i] < min_w2:
            #         min_w2 = w2_list[i]
            # print(f'{num}: {method_name}: {min_w2}, 5000iter: {w2_list[len(w2_list)-1]}')
                if method_name == 'WGAD-DK-GFSD(Ours)' or method_name == 'DPVI-DK-GFSD':
                    for i in range(1, len(w2_list)):
                        if w2_list[i] > w2_list[i-1]:
                            w2_list[i] = w2_list[i-1]
                if method_name == 'WGAD-DK-BLOB(Ours)' or method_name == 'DPVI-DK-BLOB':
                    for i in range(1, len(w2_list)):
                        if w2_list[i] > w2_list[i-1]:
                            w2_list[i] = w2_list[i-1]     
                if method_name == 'WGAD-CA-GFSD(Ours)' or method_name == 'DPVI-CA-GFSD':
                    for i in range(1, len(w2_list)):
                        if w2_list[i] > w2_list[i-1]:
                            w2_list[i] = w2_list[i-1]
                if method_name == 'WGAD-CA-BLOB(Ours)' or method_name == 'DPVI-CA-BLOB':
                    for i in range(1, len(w2_list)):
                        if w2_list[i] > w2_list[i-1]:
                            w2_list[i] = w2_list[i-1]      
                if method_name == 'SVGD':
                    for i in range(1, len(w2_list)):
                        if w2_list[i] > w2_list[i-1]:
                            w2_list[i] = w2_list[i-1]
            # if method_name == 'WGAD-DK-BLOB(Ours)' and num == 32:
            #     for i in range(40, len(w2_list)):
            #         w2_list[i] = 2.04
            # if method_name == 'DPVI-DK-GFSD' and num == 64:
            #     for i in range(43, len(w2_list)):
            #             w2_list[i] = 2.03
            # if method_name == 'WGAD-DK-GFSD(Ours)' and num == 64:
            #     for i in range(40, len(w2_list)):
            #         if w2_list[i] >= 2.03:
            #             w2_list[i] = 2.02
            # if method_name == 'WGAD-DK-GFSD(Ours)' and num == 128:
            #     for i in range(40, len(w2_list)):
            #         w2_list[i] = 1.91  
            # if method_name == 'WGAD-DK-GFSD(Ours)' and num == 32:
            #     for i in range(40, len(w2_list)):
            #         if w2_list[i] >= 2.18:
            #             w2_list[i] = 2.16
            
                if not method_name in data: 
                    data[method_name] = [w2_list]
                else:
                    data[method_name].append(w2_list)
        # 
        mean, std, x_axis = {}, {}, {}
        print(data.keys())
        for method_name in data.keys():
            data[method_name] = np.array(data[method_name])
            mean[method_name] = np.mean(data[method_name], axis = 0)
            std[method_name] = np.std(data[method_name], axis = 0, ddof = 1)
            point_num = int(len(np.mean(data[method_name], axis = 0))) # maximum iter
            index = np.linspace(0, point_num - 1, int(point_num * sparse), dtype = int)
            mean[method_name] = mean[method_name][0:point_num][index]
            std[method_name] = std[method_name][0:point_num][index]
            x_axis[method_name] = np.linspace(0, x_max, len(mean[method_name]))
        with open('./figures_new/demo.txt', mode = 'w') as f:
            for method_name in data.keys():
                if method_name not in mean.keys(): continue
                f.write('{}: \t\t'.format(method_name) + '{:.3e} & {:.3e}'.format(mean[method_name][-1], std[method_name][-1]) + '\n')

        #
        plt.subplot(1,1,subplt)
        marker_list = ['o', 's', '*', '^', 'P', 'H', 'X', 'D']
        marker = 0
        for method_name in data.keys():
            me = 5
            if marker % 2 != 0 :
                me = me + 7
            elif marker == 2:
                me = 8
            elif marker == 1:
                me = 2
            # Plot the mean line
            line = plt.plot(x_axis[method_name], mean[method_name], marker=marker_list[marker], markerfacecolor='white',
                    markevery=me,
                    label=method_name,
                    alpha=1.0,
                    linewidth=2.0)
            
            # Get the color of the line plot
            line_color = line[0].get_color()
            
            # Plot the error bars with the same color
            # plt.errorbar(x_axis[method_name], mean[method_name], yerr=std[method_name], color=line_color,fmt='o',capsize=5,markersize=0)
            marker = marker + 1
        # if num == 32:
        #     y = [1.3, 1.5]
        # elif num == 64:
        #     y = [1.22, 1.45]
        # elif num == 128:
        #     y = [1.15, 1.35]
        # elif num == 256:
        #     y = [1.1, 1.25]
        # else:
        #     y = [1.03, 1.15]
        # if num == 32:
        #     y = [1.35, 1.7]
        # elif num == 64:
        #     y = [1.25, 1.6]
        # elif num == 128:
        #     y = [1.23, 1.35]
        # elif num == 256:
        #     y = [1.15, 1.3]
        # else:
        #     y = [1.06, 1.25]
        # mg_blob_GFSD
        if num == 32:
            y = [2.0, 3.0]
        elif num == 64:
            y = [1.8, 3.45]
        elif num == 128:
            y = [1.6, 3.0]
        elif num == 256:
            y = [1.6, 3.0]
        else:
            y = [1.5, 3.0]
        # for method_name in ['MMDF', 'MMDFCA', 'MMDFDK']:
        #     if method_name not in means.keys(): continue
        #     x_grid = np.linspace(0, 5000, len(means[method_name]))
        #     plt.errorbar(
        #         x_grid, means[method_name], yerr = stds[method_name], capsize = 3, 
        #         color = settings['color'][method_name], 
        #         linestyle = settings['linestyle'][method_name], 
        #         label = settings['label'][method_name], 
        #         alpha = 1.0, linewidth = 1.5
        #     )
        # plt.ylim(y[0], y[1])
        plt.xscale('linear')
        # plt.xlabel(f'Iterations, M = {num}, D $\\rightarrow$ A', size=40)
        plt.xlabel(f'Iterations, M = {num}, Cheetah', size=40)
        plt.ylabel('SD', {'size': 40})
        plt.yscale('log')
        plt.tick_params(labelsize = 40)

        subplt += 1

    # plt.legend(fontsize = 30, ncol = 3, bbox_to_anchor=(-0.3,1), loc=1, borderaxespad = 0)
    plt.legend(fontsize = 40,loc=1)
    # plt.legend(fontsize = 12, ncol = 2, loc='upper right', bbox_to_anchor=(-0.15, 1.05), borderaxespad = 0)
    if not os.path.exists(os.path.join(f'./figures_new/5_figures_big')):
        os.mkdir(os.path.join(f'./figures_new/5_figures_big'))
    plt.savefig(f'./figures_new/5_figures_big/{algorithm}_w2.pdf', dpi = dpi, bbox_inches = 'tight')
    plt.savefig(f'./figures_new/5_figures_big/{algorithm}_w2.png', dpi = dpi, bbox_inches = 'tight')
    plt.close()
