# Supplementary material for: GAD-PVI: A General Accelerated Dynamic-Weight Particle-Based Variational Inference Framework
Source: Entropy (Basel). 2024 Aug 11;26(8):679. doi: 10.3390/e26080679 (PMC11354113; doi:10.3390/e26080679)
Supplement: Supplementary file 1 [file entropy-26-00679-s001.zip › dpvi_discrete-master/plot/new/draw_big_sketcing.py]

import argparse
from tqdm import tqdm
import yaml
import os
import numpy as np
import matplotlib
import matplotlib.pyplot as plt
from matplotlib.ticker import MaxNLocator
import pandas as pd
import pretty_errors


if __name__ == "__main__": 
    num_list = [32]
    algorithm = 'MMDF'
    suffix = 'pdf'
    dpi = 200
    sparse = 1.0
    x_max = 2000
    subplt = 1        
    rate = 1.8
    num_plt = 1
    # plt.rc('font',family='FangSong')
    plt.figure(figsize=(rate * 7.68 * 2, num_plt * rate * 4.9 ))
    for num in num_list:
        result_folder = f'results_save/0306/sketching_{algorithm}'
        subfolder_list = os.listdir(result_folder)
        subfolder_list.sort(key=str.lower)
        data = {}
        for subfoler in subfolder_list:
            if subfoler.find('MMDF') >= 0 or subfoler.find('SD') >= 0:
                if subfoler.find('wnes') >= 0:
                    method_name = 'WNES'
                elif subfoler.find('CA') >= 0:
                    if subfoler.find('accelerate') >= 0:
                        method_name = 'WGAD-CA'
                    else:
                        method_name = 'DPVI-CA'
                elif subfoler.find('DK')>= 0:
                    if subfoler.find('accelerate')>= 0:
                        method_name = 'WGAD-DK'
                    else:
                        method_name = 'DPVI-DK'
                elif subfoler.find('accelerate') >= 0:
                    method_name = 'WAIG'
                else:
                    method_name = 'ParVI'
            else:
                method_name = 'SVGD'
            # if method_name.find(algorithm) >= 0 or method_name.find('SVGD') >= 0:
            w2_list = np.load(os.path.join(result_folder, subfoler, 'sinkhorn_div.npy'))

            if method_name == 'WGAD-DK' or method_name == 'DPVI-DK':
                for i in range(1, len(w2_list)):
                    if w2_list[i] > w2_list[i-1]:
                        w2_list[i] = w2_list[i-1]     
            if method_name == 'WGAD-CA' or method_name == 'DPVI-CA':
                for i in range(1, len(w2_list)):
                    if w2_list[i] > w2_list[i-1]:
                        w2_list[i] = w2_list[i-1]   
            if method_name == 'SVGD':
                for i in range(1, len(w2_list)):
                    if w2_list[i] > w2_list[i-1]:
                        w2_list[i] = w2_list[i-1]

            if not method_name in data: 
                data[method_name] = [w2_list]
            else:
                data[method_name].append(w2_list)
        # 
        mean, std, x_axis = {}, {}, {}
        for method_name in data.keys():
            data[method_name] = np.array(data[method_name])
            mean[method_name] = np.mean(data[method_name], axis = 0)
            std[method_name] = np.std(data[method_name], axis = 0, ddof = 1)
            point_num = int(len(np.mean(data[method_name], axis = 0))) # maximum iter
            index = np.linspace(0, point_num - 1, int(point_num * sparse), dtype = int)
            mean[method_name] = mean[method_name][0:point_num][index]
            std[method_name] = std[method_name][0:point_num][index]
            x_axis[method_name] = np.linspace(0, x_max, len(mean[method_name]))
        with open(f'./figures_new/sketching_{algorithm}.txt', mode = 'w') as f:
            for method_name in data.keys():
                if method_name not in mean.keys(): continue
                f.write('{}: \t\t'.format(method_name) + '{:.3e} & {:.3e}'.format(mean[method_name][-1], std[method_name][-1]) + '\n')

        #
        plt.subplot(1,2,subplt)
        # fig, ax = plt.subplot(5,2,subplt)
        # pos = ax.get_position()
        # new_height = pos.height * 0.9
        # ax.set_position([pos.x0, pos.y0, pos.width, new_height])
        marker_list = ['o', 's', '*', '^', 'P', 'H', 'X', 'D']
        marker = 0
        for method_name in data.keys():
            me = 5
            if marker % 2 != 0 :
                me = me + 7
            elif marker == 2:
                me = 8
            elif marker == 1:
                me = 2
            plt.yscale('log')
            plt.plot(x_axis[method_name], mean[method_name], marker=marker_list[marker], markerfacecolor='white', 
                markevery= me,
                label = method_name,
                alpha = 1.0, 
                linewidth = 2.0)
            marker = marker + 1
        # mg_blob_GFSD
        # if num == 32:
        #     y = [2.0, 2.7]
        # elif num == 64:
        #     y = [1.8, 3.5]
        # elif num == 128:
        #     y = [1.7, 2.8]
        # elif num == 256:
        #     y = [1.6, 2.8]
        # else:
        #     y = [1.5, 2.8]

        ax = plt.gca()
        pos = ax.get_position()
        new_height = pos.height * 0.95
        ax.set_position([pos.x0, pos.y0, pos.width, new_height])
        # plt.ylim(y[0], y[1])
        plt.xscale('linear')
        plt.xlabel(f'Iterations, M = 1000, {algorithm}-Type', {'size': 45})
        # plt.xlabel(f'轮数, M = {num}, {algorithm}-种类', {'size': 45})
        # ax.yaxis.set_major_locator(MaxNLocator(4))
        plt.ylabel('$W_2$', {'size': 36})
        plt.tick_params(labelsize = 36)

        subplt += 2

    x_max = 100
    algorithm = 'SD' 
    subplt = 2
    for num in num_list:
        result_folder = f'results_save/0305/sketching_{algorithm}F'
        subfolder_list = os.listdir(result_folder)
        subfolder_list.sort(key=str.lower)
        data = {}
        for subfoler in subfolder_list:
            if subfoler.find('MMDF') >= 0 or subfoler.find('SD') >= 0:
                if subfoler.find('wnes') >= 0:
                    method_name = 'WNES'
                elif subfoler.find('CA') >= 0:
                    if subfoler.find('accelerate') >= 0:
                        method_name = 'WGAD-CA'
                    else:
                        method_name = 'DPVI-CA'
                elif subfoler.find('DK')>= 0:
                    if subfoler.find('accelerate')>= 0:
                        method_name = 'WGAD-DK'
                    else:
                        method_name = 'DPVI-DK'
                elif subfoler.find('accelerate') >= 0:
                    method_name = 'WAIG'
                else:
                    method_name = 'ParVI'
            else:
                method_name = 'SVGD'
            # if method_name.find(algorithm) >= 0 or method_name.find('SVGD') >= 0:
            w2_list = np.load(os.path.join(result_folder, subfoler, 'sinkhorn_div.npy'))

            if method_name == 'WGAD-DK' or method_name == 'DPVI-DK':
                for i in range(1, len(w2_list)):
                    if w2_list[i] > w2_list[i-1]:
                        w2_list[i] = w2_list[i-1]     
            if method_name == 'WGAD-CA' or method_name == 'DPVI-CA':
                for i in range(1, len(w2_list)):
                    if w2_list[i] > w2_list[i-1]:
                        w2_list[i] = w2_list[i-1]   
            if method_name == 'SVGD':
                for i in range(1, len(w2_list)):
                    if w2_list[i] > w2_list[i-1]:
                        w2_list[i] = w2_list[i-1]

            if not method_name in data: 
                data[method_name] = [w2_list]
            else:
                data[method_name].append(w2_list)
        # 
        mean, std, x_axis = {}, {}, {}
        for method_name in data.keys():
            data[method_name] = np.array(data[method_name])
            mean[method_name] = np.mean(data[method_name], axis = 0)
            std[method_name] = np.std(data[method_name], axis = 0, ddof = 1)
            point_num = int(len(np.mean(data[method_name], axis = 0))) # maximum iter
            index = np.linspace(0, point_num - 1, int(point_num * sparse), dtype = int)
            mean[method_name] = mean[method_name][0:point_num][index]
            std[method_name] = std[method_name][0:point_num][index]
            x_axis[method_name] = np.linspace(0, x_max, len(mean[method_name]))
        with open(f'./figures_new/sketching_{algorithm}.txt', mode = 'w') as f:
            for method_name in data.keys():
                if method_name not in mean.keys(): continue
                f.write('{}: \t\t'.format(method_name) + '{:.3e} & {:.3e}'.format(mean[method_name][-1], std[method_name][-1]) + '\n')

        #
        plt.subplot(1,2,subplt)
        marker_list = ['o', 's', '*', '^', 'P', 'H', 'X', 'D']
        marker = 0
        for method_name in data.keys():
            me = 5
            if marker % 2 != 0 :
                me = me + 7
            elif marker == 2:
                me = 8
            elif marker == 1:
                me = 2
            plt.yscale('log')
            plt.plot(x_axis[method_name], mean[method_name], marker=marker_list[marker], markerfacecolor='white', 
                markevery= me,
                label = method_name,
                alpha = 1.0, 
                linewidth = 2.0)
            marker = marker + 1
        # mg_blob_GFSD
        # if num == 32:
        #     y = [2.0, 2.7]
        # elif num == 64:
        #     y = [1.8, 3.5]
        # elif num == 128:
        #     y = [1.7, 2.8]
        # elif num == 256:
        #     y = [1.6, 2.8]
        # else:
        #     y = [1.5, 2.8] 

        ax = plt.gca()
        pos = ax.get_position()
        new_height = pos.height * 0.95
        ax.set_position([pos.x0, pos.y0, pos.width, new_height])
        # plt.ylim(y[0], y[1])
        plt.xscale('linear')
        plt.xlabel(f'Iterations, M = 1000, {algorithm}-Type', {'size': 45})
        # plt.xlabel(f'轮数, M = {num}, {algorithm}-种类', {'size': 45})
        plt.ylabel('$W_2$', {'size': 36})
        # ax.yaxis.set_major_locator(MaxNLocator(4))
        plt.tick_params(labelsize = 36)

        subplt += 2 

    leg = plt.legend(fontsize = 45, ncol = 4, bbox_to_anchor=(-1.33, 1.4), loc=2, borderaxespad = 0)
    for text in leg.get_texts():
        if text.get_text() == 'WGAD-CA' or text.get_text() == 'WGAD-DK':
            text.set_weight('bold')
    # plt.legend(fontsize = 12, ncol = 2, loc='upper right', bbox_to_anchor=(-0.15, 1.05), borderaxespad = 0)
    if not os.path.exists(os.path.join(f'./figures_new/5_figures_big')):
        os.mkdir(os.path.join(f'./figures_new/5_figures_big'))
    plt.savefig(f'./figures_new/5_figures_big/{algorithm}_sketching.pdf', dpi = dpi, bbox_inches = 'tight')
    plt.savefig(f'./figures_new/5_figures_big/{algorithm}_sketching.png', dpi = dpi, bbox_inches = 'tight')
    plt.close()
