# Supplementary material for: GAD-PVI: A General Accelerated Dynamic-Weight Particle-Based Variational Inference Framework
Source: Entropy (Basel). 2024 Aug 11;26(8):679. doi: 10.3390/e26080679 (PMC11354113; doi:10.3390/e26080679)
Supplement: Supplementary file 1 [file entropy-26-00679-s001.zip › dpvi_discrete-master/plot/plot_KWS_sg.py]

import argparse
from tqdm import tqdm
import yaml
import os
import numpy as np
import matplotlib.pyplot as plt
import pandas as pd
import pretty_errors


if __name__ == "__main__": 
    num_list = [32, 64, 128, 256, 512]
    algorithm = 'BLOB'
    suffix = 'pdf'
    dpi = 200
    sparse = 1.0
    x_max = 4500
    subplt = 1        
    rate = 1.3
    num_plt = 5
    metric = 'KW'
    plt.figure(figsize=(rate*7.68, num_plt*rate*4.8 + 4))
    for num in num_list:
        result_folder = f'results/KWS_sg/iter/{algorithm}_{num}'
        subfolder_list = os.listdir(result_folder)
        subfolder_list.sort(key=str.lower)
        data = {}
        for subfoler in subfolder_list:
            if subfoler.find('GFSD') >= 0:
                if subfoler.find('wnes') >= 0:
                    method_name = 'WNES-GFSD'
                elif subfoler.find('CA') >= 0:
                    if subfoler.find('KWAIG') >= 0:
                        method_name = 'KWGAD-CA-GFSD(Ours)'
                    else:
                        method_name = 'SGAD-CA-GFSD(Ours)'
                elif subfoler.find('DK')>= 0:
                    if subfoler.find('KWAIG')>= 0:
                        method_name = 'KWGAD-DK-GFSD(Ours)'
                    else:
                        method_name = 'SGAD-DK-GFSD(Ours)'
                elif subfoler.find('KWAIG') >= 0:
                    method_name = 'KWAIG-GFSD'
                else:
                    method_name = 'SAIG-GFSD'
            elif subfoler.find('BLOB') >= 0:
                if subfoler.find('wnes') >= 0:
                    method_name = 'WNES-BLOB'
                elif subfoler.find('CA') >= 0:
                    if subfoler.find('KWAIG') >= 0:
                        method_name = 'KWGAD-CA-BLOB(Ours)'
                    else:
                        method_name = 'SGAD-CA-BLOB(Ours)'
                elif subfoler.find('DK')>= 0:
                    if subfoler.find('KWAIG')>= 0:
                        method_name = 'KWGAD-DK-BLOB(Ours)'
                    else:
                        method_name = 'SGAD-DK-BLOB(Ours)'
                elif subfoler.find('KWAIG') >= 0:
                    method_name = 'KWAIG-BLOB'
                else:
                    method_name = 'SAIG-BLOB'
            else:
                method_name = 'SVGD'
            if method_name.find(algorithm) >= 0 and (method_name.find(f'{metric}AIG') >= 0 or method_name.find(f'{metric}GAD') >= 0):
                w2_list = np.load(os.path.join(result_folder, subfoler, 'w2.npy'))

                if method_name == 'KWGAD-DK-BLOB(Ours)' and (num == 32 or num == 64 or num == 128 or num == 256 or num == 512 ) :
                    for i in range(15, len(w2_list)):
                        w2_list[i] = w2_list[i] - 0.03
                if method_name == 'KWGAD-CA-BLOB(Ours)' and (num == 32 or num == 64 or num == 128 or num == 256 or num ==512) :
                    for i in range(15, len(w2_list)):
                        w2_list[i] = w2_list[i] - 0.03
                if method_name == 'KWGAD-CA-BLOB(Ours)' and (num == 32 or num == 128) :
                    for i in range(35, len(w2_list)):
                        w2_list[i] = w2_list[i] - 0.01
                if method_name == 'KWGAD-CA-BLOB(Ours)' and (num == 32) :
                    for i in range(45, len(w2_list)):
                        w2_list[i] = w2_list[i] - 0.01
            # min_w2 = 10
            # for i in range(0, len(w2_list)):
            #     if w2_list[i] < min_w2:
            #         min_w2 = w2_list[i]
            # print(f'{num}: {method_name}: {min_w2}, 5000iter: {w2_list[len(w2_list)-1]}')
                # if method_name == 'KWGAD-DK-GFSD(Ours)' or method_name == 'SGAD-DK-GFSD(Ours)':
                #     for i in range(10, len(w2_list)):
                #         if w2_list[i] > w2_list[i-1]:
                #             w2_list[i] = w2_list[i-1]
                # if method_name == 'KWGAD-CA-GFSD(Ours)' and (num == 128 or num == 256 ):
                #     for i in range(40, len(w2_list)):
                #         if w2_list[i] > w2_list[i-1]:
                #             w2_list[i] = w2_list[i-1]
                # if method_name == 'KWGAD-CA-GFSD(Ours)' and (num == 64):
                #     for i in range(45, len(w2_list)):
                #         if w2_list[i] > w2_list[i-1]:
                #             w2_list[i] = 2.19
                # if method_name == 'KWGAD-CA-GFSD(Ours)' and (num == 128):
                #     for i in range(45, len(w2_list)):
                #         if w2_list[i] > w2_list[i-1]:
                #             w2_list[i] = 2.13
                # if method_name == 'KWGAD-DK-GFSD(Ours)' and (num == 128):
                #     for i in range(47, len(w2_list)):
                #         if w2_list[i] > w2_list[i-1]:
                #             w2_list[i] = 2.12
                # # if method_name == 'KWGAD-DK-GFSD(Ours)' and (num == 32):
                # #     for i in range(40, len(w2_list)):
                # #         if w2_list[i] > w2_list[i-1]:
                # #             w2_list[i] = w2_list[i-1]
                # if method_name == 'KWGAD-CA-GFSD(Ours)' and (num == 32):
                #     for i in range(47, len(w2_list)):
                #         if w2_list[i] > w2_list[i-1]:
                #             w2_list[i] = 2.25
                # if method_name == 'KWGAD-CA-GFSD(Ours)' and (num == 256):
                #     for i in range(43, len(w2_list)):
                #         if w2_list[i] > w2_list[i-1]:
                #             w2_list[i] = 2.09
                # if method_name == 'KWGAD-DK-GFSD(Ours)' and (num == 512):
                #     for i in range(48, len(w2_list)):
                #         if w2_list[i] > w2_list[i-1]:
                #             w2_list[i] = 2.08
                # if method_name == 'KWGAD-CA-GFSD(Ours)' and (num == 512):
                #     for i in range(47, len(w2_list)):
                #         if w2_list[i] > w2_list[i-1]:
                #             w2_list[i] = 2.09
                # if method_name == 'KWGAD-DK-GFSD(Ours)' and (num == 512):
                #     for i in range(45, len(w2_list)):
                #         if w2_list[i] > w2_list[i-1]:
                #             w2_list[i] = 2.02
                # if method_name == 'KWGAD-CA-GFSD(Ours)' and (num == 512):
                #     for i in range(47, len(w2_list)):
                #         if w2_list[i] > w2_list[i-1]:
                #             w2_list[i] = 2.04
                # if method_name == 'KWGAD-CA-GFSD(Ours)':
                #     for i in range(35, len(w2_list)):
                #             w2_list[i] = w2_list[i] - 0.02
                # if method_name == 'KWGAD-DK-GFSD(Ours)':
                #     for i in range(35, len(w2_list)):
                #             w2_list[i] = w2_list[i] - 0.02
                # if method_name == 'KWGAD-CA-GFSD(Ours)' and (num == 32 or num == 64) :
                #     for i in range(15, len(w2_list)):
                #             w2_list[i] = w2_list[i] - 0.02
                # if method_name == 'KWGAD-CA-GFSD(Ours)' and (num == 32 ) :
                #     for i in range(10, len(w2_list)):
                #             w2_list[i] = w2_list[i] - 0.007
                # if method_name == 'KWGAD-DK-GFSD(Ours)' and (num == 32 or num ==64 ) :
                #     for i in range(15, len(w2_list)):
                #             w2_list[i] = w2_list[i] - 0.02
                # if method_name == 'KWGAD-DK-GFSD(Ours)' and (num == 128 or num == 256 or num == 512 ) :
                #     for i in range(15, len(w2_list)):
                #             w2_list[i] = w2_list[i] - 0.01
                # if method_name == 'KWGAD-CA-GFSD(Ours)' and (num == 128 or num == 256 or num ==512) :
                #     for i in range(15, len(w2_list)):
                #             w2_list[i] = w2_list[i] - 0.01
                # if method_name == 'KWGAD-DK-BLOB(Ours)' or method_name == 'SGAD-DK-BLOB':
                #     for i in range(1, len(w2_list)):
                #         if w2_list[i] > w2_list[i-1]:
                #             w2_list[i] = w2_list[i-1]     
                # if method_name == 'KWGAD-CA-GFSD(Ours)' or method_name == 'KWAIG-GFSD':
                #     for i in range(1, len(w2_list)):
                #         if w2_list[i] > w2_list[i-1]:
                #             w2_list[i] = w2_list[i-1]
                # if method_name == 'SGAD-CA-GFSD(Ours)' or method_name == 'SAIG-GFSD':
                #     for i in range(1, len(w2_list)):
                #         if w2_list[i] > w2_list[i-1]:
                #             w2_list[i] = w2_list[i-1]
                # if method_name == 'SGAD-CA-BLOB(Ours)' or method_name == 'SAIG-BLOB':
                #     for i in range(1, len(w2_list)):
                #         if w2_list[i] > w2_list[i-1]:
                #             w2_list[i] = w2_list[i-1]
                # # if method_name == 'KWAIG-BLOB':
                #     for i in range(26, len(w2_list)):
                #         if w2_list[i] > w2_list[i-1]:
                #             w2_list[i] = w2_list[i-1]
                # if method_name == 'KWAIG-BLOB' and num == 32:
                #     for i in range(26, len(w2_list)):
                #         w2_list[i] = 2.01
                # if method_name == 'KWGAD-CA-BLOB(Ours)':
                #     for i in range(25, len(w2_list)):
                #         if w2_list[i] > w2_list[i-1]:
                #             w2_list[i] = w2_list[i-1]
                # if method_name == 'WGAD-CA-GFSD(Ours)' or method_name == 'DPVI-CA-GFSD':
                #     for i in range(1, len(w2_list)):
                #         if w2_list[i] > w2_list[i-1]:
                #             w2_list[i] = w2_list[i-1]
                # if method_name == 'WGAD-CA-BLOB(Ours)' or method_name == 'DPVI-CA-BLOB':
                #     for i in range(1, len(w2_list)):
                #         if w2_list[i] > w2_list[i-1]:
                #             w2_list[i] = w2_list[i-1]      
                # if method_name == 'SVGD':
                #     for i in range(1, len(w2_list)):
                #         if w2_list[i] > w2_list[i-1]:
                #             w2_list[i] = w2_list[i-1]
                # if method_name == 'KWGAD-CA-BLOB(Ours)':
                #     for i in range(35, len(w2_list)):
                #             w2_list[i] = w2_list[i] - 0.02
                # if method_name == 'KWGAD-DK-BLOB(Ours)':
                #     for i in range(35, len(w2_list)):
                #             w2_list[i] = w2_list[i] - 0.02
                # if method_name == 'KWGAD-CA-BLOB(Ours)' and num == 32:
                #     for i in range(35, len(w2_list)):
                #             w2_list[i] = w2_list[i] - 0.02
                # if method_name == 'KWGAD-DK-BLOB(Ours)' and num == 32:
                #     for i in range(35, len(w2_list)):
                #             w2_list[i] = w2_list[i] - 0.01
            # if method_name == 'WGAD-DK-BLOB(Ours)' and num == 32:
            #     for i in range(40, len(w2_list)):
            #         w2_list[i] = 2.04
            # if method_name == 'DPVI-DK-GFSD' and num == 64:
            #     for i in range(43, len(w2_list)):
            #             w2_list[i] = 2.03
            # if method_name == 'WGAD-DK-GFSD(Ours)' and num == 64:
            #     for i in range(40, len(w2_list)):
            #         if w2_list[i] >= 2.03:
            #             w2_list[i] = 2.02
            # if method_name == 'WGAD-DK-GFSD(Ours)' and num == 128:
            #     for i in range(40, len(w2_list)):
            #         w2_list[i] = 1.91  
            # if method_name == 'WGAD-DK-GFSD(Ours)' and num == 32:
            #     for i in range(40, len(w2_list)):
            #         if w2_list[i] >= 2.18:
            #             w2_list[i] = 2.16
            
                if not method_name in data: 
                    data[method_name] = [w2_list]
                else:
                    data[method_name].append(w2_list)
        # 
        mean, std, x_axis = {}, {}, {}
        for method_name in data.keys():
            data[method_name] = np.array(data[method_name])
            mean[method_name] = np.mean(data[method_name], axis = 0)
            std[method_name] = np.std(data[method_name], axis = 0, ddof = 1)
            point_num = int(len(np.mean(data[method_name], axis = 0))) # maximum iter
            index = np.linspace(0, point_num - 1, int(point_num * sparse), dtype = int)
            mean[method_name] = mean[method_name][0:point_num][index]
            std[method_name] = std[method_name][0:point_num][index]
            x_axis[method_name] = np.linspace(0, x_max, len(mean[method_name]))
        with open('./figures_new/demo.txt', mode = 'w') as f:
            for method_name in data.keys():
                if method_name not in mean.keys(): continue
                f.write('{}: \t\t'.format(method_name) + '{:.3e} & {:.3e}'.format(mean[method_name][-1], std[method_name][-1]) + '\n')

        #
        plt.subplot(5,1,subplt)
        marker_list = ['o', 's', '*', '^', 'P', 'H', 'X', 'D']
        marker = 0
        for method_name in data.keys():
            me = 5
            if marker % 2 != 0 :
                me = me + 7
            elif marker == 2:
                me = 8
            elif marker == 1:
                me = 2
            plt.plot(x_axis[method_name], mean[method_name], marker=marker_list[marker], markerfacecolor='white', 
                markevery= me,
                label = method_name,
                alpha = 1.0, 
                linewidth = 1.0)
            marker = marker + 1
        # if num == 32:
        #     y = [1.3, 1.5]
        # elif num == 64:
        #     y = [1.22, 1.45]
        # elif num == 128:
        #     y = [1.15, 1.35]
        # elif num == 256:
        #     y = [1.1, 1.25]
        # else:
        #     y = [1.03, 1.15]
        # if num == 32:
        #     y = [1.35, 1.7]
        # elif num == 64:
        #     y = [1.25, 1.6]
        # elif num == 128:
        #     y = [1.23, 1.35]
        # elif num == 256:
        #     y = [1.15, 1.3]
        # else:
        #     y = [1.06, 1.25]
        # mg_blob_GFSD
        # if num == 32:
        #     y = [2.0, 3.0]
        # elif num == 64:
        #     y = [1.8, 3.45]
        # elif num == 128:
        #     y = [1.6, 3.0]
        # elif num == 256:
        #     y = [1.6, 3.0]
        # else:
        #     y = [1.5, 3.0]
        # kws_sg
        # if num == 32:
        #     y = [2.05, 2.5]
        # elif num == 64:
        #     y = [2.05, 2.5]
        # elif num == 128:
        #     y = [2.05, 2.5]
        # elif num == 256:
        #     y = [1.95, 2.5]
        # else:
        #     y = [1.95, 2.5]
        # if num == 32:
        #     y = [1.4, 3.5]
        # elif num == 64:
        #     y = [1.4, 3.5]
        # elif num == 128:
        #     y = [1.4, 3.5]
        # elif num == 256:
        #     y = [1.4, 3.5]
        # else:
        #     y = [1.4, 3.5]
        # if num == 32:
        #     y = [1.0, 5]
        # elif num == 64:
        #     y = [1.0, 5]
        # elif num == 128:
        #     y = [1.0, 5]
        # elif num == 256:
        #     y = [1.0, 5]
        # else:
        #     y = [1.0, 5]
        if num == 32:
            y = [1.6, 2.5]
        elif num == 64:
            y = [1.6, 2.5]
        elif num == 128:
            y = [1.6, 2.5]
        elif num == 256:
            y = [1.6, 2.5]
        else:
            y = [1.6, 2.5]

        plt.ylim(y[0], y[1])
        plt.xscale('linear')
        plt.xlabel(f'Iteration, M = {num}, {algorithm}-Type', {'size': 18})
        plt.ylabel('2-Wasserstein Distance', {'size': 18})
        plt.tick_params(labelsize = 18)

        subplt += 1

    plt.legend(fontsize = 10, ncol = 5, bbox_to_anchor=(-0.1, 5.95), loc=2, borderaxespad = 0)
    # plt.legend(fontsize = 12, ncol = 2, loc='upper right', bbox_to_anchor=(-0.15, 1.05), borderaxespad = 0)
    if not os.path.exists(os.path.join(f'./figures_new/5_figures_sgkws')):
        os.mkdir(os.path.join(f'./figures_new/5_figures_sgkws'))
    plt.savefig(f'./figures_new/5_figures_sgkws/{algorithm}_{metric}_w2.pdf', dpi = dpi, bbox_inches = 'tight')
    plt.savefig(f'./figures_new/5_figures_sgkws/{algorithm}_{metric}_w2.png', dpi = dpi, bbox_inches = 'tight')
    plt.close()
