# Supplementary material for: GAD-PVI: A General Accelerated Dynamic-Weight Particle-Based Variational Inference Framework
Source: Entropy (Basel). 2024 Aug 11;26(8):679. doi: 10.3390/e26080679 (PMC11354113; doi:10.3390/e26080679)
Supplement: Supplementary file 1 [file entropy-26-00679-s001.zip › dpvi_discrete-master/plot/time/plot_blob_time.py]

from tqdm import tqdm
import os
import numpy as np
import matplotlib.pyplot as plt


if __name__ == "__main__": 
    num = 64
    algorithm = 'BLOB'
    suffix = 'pdf'
    dpi = 200
    sparse = 1.0
    x_max = 45
    subplt = 1        
    rate = 1.3
    num_plt = 1
    metric = 'W'
    plt.figure(figsize=(rate*7.68, num_plt*rate*4.8 -1.2))

    result_folder = f'results_time/mg_time/{algorithm}_{num}_v7'
    subfolder_list = os.listdir(result_folder)
    subfolder_list.sort(key=str.lower)
    data = {}
    marker = 0
    for subfoler in subfolder_list:
        if subfoler.find('BLOB') >= 0:
            if subfoler.find('wnes') >= 0:
                method_name = 'WNES-BLOB'
            elif subfoler.find('CA') >= 0:
                if subfoler.find('accelerate') >= 0:
                    method_name = 'WGAD-CA-BLOB(Ours)'
                else:
                    method_name = 'DPVI-CA-BLOB'
            elif subfoler.find('DK')>= 0:
                if subfoler.find('accelerate')>= 0:
                    method_name = 'WGAD-DK-BLOB(Ours)'
                else:
                    method_name = 'DPVI-DK-BLOB'    
            elif subfoler.find('accelerate') >= 0:
                method_name = 'WAIG-BLOB'
            else:
                method_name = 'PARVI-BLOB'
        elif subfoler.find('SVGD') >= 0:
            method_name = 'SVGD'
        elif subfoler.find('HMC') >= 0:
            method_name = 'HMC'
        if method_name.find(algorithm) >= 0 or method_name.find('SVGD') >= 0 or method_name.find('HMC') >= 0:
            w2_list = np.load(os.path.join(result_folder, subfoler, 'w2.npy'))
        
            if not method_name in data: 
                data[method_name] = [w2_list]
            else:
                data[method_name].append(w2_list)
        # 
        mean, std, x_axis = {}, {}, {}
        for method_name in data.keys():
            data[method_name] = np.array(data[method_name])
            mean[method_name] = np.mean(data[method_name], axis = 0)
            std[method_name] = np.std(data[method_name], axis = 0, ddof = 1)
            point_num = int(len(np.mean(data[method_name], axis = 0))) # maximum iter
            index = np.linspace(0, point_num - 1, int(point_num * sparse), dtype = int)
            mean[method_name] = mean[method_name][0:point_num][index]
            std[method_name] = std[method_name][0:point_num][index]
            x_axis[method_name] = np.linspace(0, x_max, len(mean[method_name]))
        with open('./figures_time/demo.txt', mode = 'w') as f:
            for method_name in data.keys():
                if method_name not in mean.keys(): continue
                f.write('{}: \t\t'.format(method_name) + '{:.3e} & {:.3e}'.format(mean[method_name][-1], std[method_name][-1]) + '\n')

        #
        marker_list = ['o', 's', '*', '^', 'P', 'H', 'X', 'D']
        plt.plot(x_axis[method_name], mean[method_name], marker=marker_list[marker], markerfacecolor='white', 
            markevery= 5,
            label = method_name,
            alpha = 1.0, 
            linewidth = 1.0)
        marker = marker + 1
        
        y = [2.4, 3.5]

        plt.ylim(y[0], y[1])
        plt.xscale('linear')
        plt.xlabel(f'Times (s)', {'size': 30})
        plt.ylabel('W2-Distance', {'size': 30})
        plt.tick_params(labelsize = 25)


    plt.legend(fontsize = 15, loc=1, borderaxespad = 0)
    # plt.legend(fontsize = 12, ncol = 2, loc='upper right', bbox_to_anchor=(-0.15, 1.05), borderaxespad = 0)
    # if not os.path.exists(os.path.join(f'./figures_time/5_figures_sg')):
    #     os.mkdir(os.path.join(f'./figures_time/5_figures_sg'))
    plt.savefig(f'./figures_time/{algorithm}_w2.pdf', dpi = dpi, bbox_inches = 'tight')
    plt.savefig(f'./figures_time/{algorithm}_w2.png', dpi = dpi, bbox_inches = 'tight')
    plt.close()
