# Supplementary material for: GAD-PVI: A General Accelerated Dynamic-Weight Particle-Based Variational Inference Framework
Source: Entropy (Basel). 2024 Aug 11;26(8):679. doi: 10.3390/e26080679 (PMC11354113; doi:10.3390/e26080679)
Supplement: Supplementary file 1 [file entropy-26-00679-s001.zip › dpvi_discrete-master/scripts/morphing/iter_MMDF_1_copy.py]

import os

# common_settings = ' ' + '--task morphing --save_particles --dataset cat.png[]thinspiral.png --hgradient --max_iter 2000 --eval_interval 50 --max_src_num 2000 --max_tgt_num 2000 --save_folder results/0305/A[]B_MMDF --device cuda:1 --plot_size 5'

# for i in range(5):
#     #parvi
#     os.system('python3 main_iter.py --algorithm MMDF --lr 0.03 --beta 0.0 --beta_min 0.01 --bwType nei --knType imq  --seed {}'.format(i) + common_settings)
#     #dpvi
#     os.system('python3 main_iter.py --algorithm MMDFCA --lr 0.03 --alpha 5.0 --beta 0.0 --beta_min 0.01 --bwType nei --knType imq  --seed {seed}'.format(seed = i) + common_settings)
#     os.system('python3 main_iter.py --algorithm MMDFDK --lr 0.03 --al_warmup --alpha 0.3 --noise_amp 0.01 --beta 0.0 --beta_min 0.01 --bwType nei --knType imq  --seed {seed}'.format(seed = i) + common_settings)
#     for gamma in [0.5]:
#         # AIG
#         os.system('python3 main_iter.py --algorithm MMDF  --accelerate True --gamma {gamma} --lr 0.03 --beta 0.0 --beta_min 0.01 --bwType nei --knType imq  --seed {seed}'.format(seed = i, gamma = gamma) + common_settings)
#         # GAD
#         os.system('python3 main_iter.py --algorithm MMDFCA --lr 0.03 --accelerate True --gamma {gamma} --alpha 5.0 --beta 0.0 --beta_min 0.01 --bwType nei --knType imq  --seed {seed}'.format(seed = i, gamma = gamma) + common_settings)
#         os.system('python3 main_iter.py --algorithm MMDFDK --lr 0.03 --accelerate True --gamma {gamma} --al_warmup --alpha 0.3 --noise_amp 0.01 --beta 0.0 --beta_min 0.01 --bwType nei --knType imq  --seed {seed}'.format(seed = i, gamma = gamma) + common_settings)


# common_settings = ' ' + '--task morphing --save_particles --dataset thinspiral.png[]heart.jpg --hgradient --max_iter 2000 --eval_interval 50 --max_src_num 2000 --max_tgt_num 2000 --save_folder results/0305/B[]C_MMDF --device cuda:1 --plot_size 5'

# for i in range(5):
#     #parvi
#     os.system('python3 main_iter.py --algorithm MMDF --lr 0.03 --beta 0.0 --beta_min 0.01 --bwType nei --knType imq  --seed {}'.format(i) + common_settings)
#     #dpvi
#     os.system('python3 main_iter.py --algorithm MMDFCA --lr 0.03 --alpha 5.0 --beta 0.0 --beta_min 0.01 --bwType nei --knType imq  --seed {seed}'.format(seed = i) + common_settings)
#     os.system('python3 main_iter.py --algorithm MMDFDK --lr 0.03 --al_warmup --alpha 0.3 --noise_amp 0.01 --beta 0.0 --beta_min 0.01 --bwType nei --knType imq  --seed {seed}'.format(seed = i) + common_settings)
#     for gamma in [0.5]:
#         # AIG
#         os.system('python3 main_iter.py --algorithm MMDF  --accelerate True --gamma {gamma} --lr 0.03 --beta 0.0 --beta_min 0.01 --bwType nei --knType imq  --seed {seed}'.format(seed = i, gamma = gamma) + common_settings)
#         # GAD
#         os.system('python3 main_iter.py --algorithm MMDFCA --lr 0.03 --accelerate True --gamma {gamma} --alpha 5.0 --beta 0.0 --beta_min 0.01 --bwType nei --knType imq  --seed {seed}'.format(seed = i, gamma = gamma) + common_settings)
#         os.system('python3 main_iter.py --algorithm MMDFDK --lr 0.03 --accelerate True --gamma {gamma} --al_warmup --alpha 0.3 --noise_amp 0.01 --beta 0.0 --beta_min 0.01 --bwType nei --knType imq  --seed {seed}'.format(seed = i, gamma = gamma) + common_settings)


common_settings = ' ' + '--task morphing --save_particles --dataset heart.jpg[]chicken2.png --hgradient --max_iter 2000 --eval_interval 50 --max_src_num 2000 --max_tgt_num 2000 --save_folder results/0305/C[]D_MMDF --device cuda:1 --plot_size 5'

for i in range(5):
    #parvi
    os.system('python3 main_iter.py --algorithm MMDF --lr 0.03 --beta 0.0 --beta_min 0.01 --bwType nei --knType imq  --seed {}'.format(i) + common_settings)
    #dpvi
    os.system('python3 main_iter.py --algorithm MMDFCA --lr 0.03 --alpha 5.0 --beta 0.0 --beta_min 0.01 --bwType nei --knType imq  --seed {seed}'.format(seed = i) + common_settings)
    os.system('python3 main_iter.py --algorithm MMDFDK --lr 0.03 --al_warmup --alpha 0.3 --noise_amp 0.01 --beta 0.0 --beta_min 0.01 --bwType nei --knType imq  --seed {seed}'.format(seed = i) + common_settings)
    for gamma in [0.5]:
        # AIG
        os.system('python3 main_iter.py --algorithm MMDF  --accelerate True --gamma {gamma} --lr 0.03 --beta 0.0 --beta_min 0.01 --bwType nei --knType imq  --seed {seed}'.format(seed = i, gamma = gamma) + common_settings)
        # GAD
        os.system('python3 main_iter.py --algorithm MMDFCA --lr 0.03 --accelerate True --gamma {gamma} --alpha 5.0 --beta 0.0 --beta_min 0.01 --bwType nei --knType imq  --seed {seed}'.format(seed = i, gamma = gamma) + common_settings)
        os.system('python3 main_iter.py --algorithm MMDFDK --lr 0.03 --accelerate True --gamma {gamma} --al_warmup --alpha 0.3 --noise_amp 0.01 --beta 0.0 --beta_min 0.01 --bwType nei --knType imq  --seed {seed}'.format(seed = i, gamma = gamma) + common_settings)


common_settings = ' ' + '--task morphing --save_particles --dataset chicken2.png[]cat.png --hgradient --max_iter 2000 --eval_interval 50 --max_src_num 2000 --max_tgt_num 2000 --save_folder results/0305/D[]A_MMDF --device cuda:1 --plot_size 5'

for i in range(5):
    #parvi
    os.system('python3 main_iter.py --algorithm MMDF --lr 0.03 --beta 0.0 --beta_min 0.01 --bwType nei --knType imq  --seed {}'.format(i) + common_settings)
    #dpvi
    os.system('python3 main_iter.py --algorithm MMDFCA --lr 0.03 --alpha 5.0 --beta 0.0 --beta_min 0.01 --bwType nei --knType imq  --seed {seed}'.format(seed = i) + common_settings)
    os.system('python3 main_iter.py --algorithm MMDFDK --lr 0.03 --al_warmup --alpha 0.3 --noise_amp 0.01 --beta 0.0 --beta_min 0.01 --bwType nei --knType imq  --seed {seed}'.format(seed = i) + common_settings)
    for gamma in [0.5]:
        # AIG
        os.system('python3 main_iter.py --algorithm MMDF  --accelerate True --gamma {gamma} --lr 0.03 --beta 0.0 --beta_min 0.01 --bwType nei --knType imq  --seed {seed}'.format(seed = i, gamma = gamma) + common_settings)
        # GAD
        os.system('python3 main_iter.py --algorithm MMDFCA --lr 0.03 --accelerate True --gamma {gamma} --alpha 5.0 --beta 0.0 --beta_min 0.01 --bwType nei --knType imq  --seed {seed}'.format(seed = i, gamma = gamma) + common_settings)
        os.system('python3 main_iter.py --algorithm MMDFDK --lr 0.03 --accelerate True --gamma {gamma} --al_warmup --alpha 0.3 --noise_amp 0.01 --beta 0.0 --beta_min 0.01 --bwType nei --knType imq  --seed {seed}'.format(seed = i, gamma = gamma) + common_settings)
