# Supplementary material for: GAD-PVI: A General Accelerated Dynamic-Weight Particle-Based Variational Inference Framework
Source: Entropy (Basel). 2024 Aug 11;26(8):679. doi: 10.3390/e26080679 (PMC11354113; doi:10.3390/e26080679)
Supplement: Supplementary file 1 [file entropy-26-00679-s001.zip › dpvi_discrete-master/scripts/morphing/iter_SDF_copy.py]

import os
# -------------------------------------------------------------------- 2000 particles ----------------------------------------------------------------------

# common_settings = ' ' + '--task morphing --save_particles --dataset cat.png[]thinspiral.png --hgradient --max_iter 100 --eval_interval 5 --max_src_num 2000 --max_tgt_num 2000 --save_folder results/0305/A[]B_SDF --device cuda:2 --plot_size 5'
# for i in range(5):
#     #parvi
#     os.system('python3 main_iter.py --algorithm SD --lr 0.1 --blur 0.01 --seed {}'.format(i) + common_settings)
#     # dpvi
#     os.system('python3 main_iter.py --algorithm SDCA  --lr 0.1 --alpha 10.0 --blur 0.01 --seed {seed}'.format(seed = i) + common_settings)
#     os.system('python3 main_iter.py --algorithm SDDK  --lr 0.1 --alpha 0.5 --blur 0.01 --seed {seed}'.format(seed = i) + common_settings)
#     for gamma in [0.6]:
#         #AIG
#         os.system('python3 main_iter.py --algorithm SD --accelerate True --gamma {gamma} --lr 0.1 --blur 0.01 --seed {seed}'.format(seed = i, gamma = gamma) + common_settings)
#         # gadpvi
#         os.system('python3 main_iter.py --algorithm SDCA  --accelerate True --gamma {gamma} --lr 0.1 --alpha 10.0 --blur 0.01 --seed {seed}'.format(seed = i, gamma = gamma) + common_settings)
#         os.system('python3 main_iter.py --algorithm SDDK  --accelerate True --gamma {gamma} --lr 0.1 --alpha 0.5 --blur 0.01 --seed {seed}'.format(seed = i, gamma = gamma) + common_settings)


# common_settings = ' ' + '--task morphing --save_particles --dataset thinspiral.png[]heart.jpg --hgradient --max_iter 100 --eval_interval 5 --max_src_num 2000 --max_tgt_num 2000 --save_folder results/0305/B[]C_SDF --device cuda:2 --plot_size 5'
# for i in range(5):
#     #parvi
#     os.system('python3 main_iter.py --algorithm SD --lr 0.1 --blur 0.01 --seed {}'.format(i) + common_settings)
#     # dpvi
#     os.system('python3 main_iter.py --algorithm SDCA  --lr 0.1 --alpha 10.0 --blur 0.01 --seed {seed}'.format(seed = i) + common_settings)
#     os.system('python3 main_iter.py --algorithm SDDK  --lr 0.1 --alpha 0.5 --blur 0.01 --seed {seed}'.format(seed = i) + common_settings)
#     for gamma in [0.6]:
#         #AIG
#         os.system('python3 main_iter.py --algorithm SD --accelerate True --gamma {gamma} --lr 0.1 --blur 0.01 --seed {seed}'.format(seed = i, gamma = gamma) + common_settings)
#         # gadpvi
#         os.system('python3 main_iter.py --algorithm SDCA  --accelerate True --gamma {gamma} --lr 0.1 --alpha 10.0 --blur 0.01 --seed {seed}'.format(seed = i, gamma = gamma) + common_settings)
#         os.system('python3 main_iter.py --algorithm SDDK  --accelerate True --gamma {gamma} --lr 0.1 --alpha 0.5 --blur 0.01 --seed {seed}'.format(seed = i, gamma = gamma) + common_settings)


common_settings = ' ' + '--task morphing --save_particles --dataset heart.jpg[]chicken2.png --hgradient --max_iter 100 --eval_interval 5 --max_src_num 2000 --max_tgt_num 2000 --save_folder results/0305/C[]D_SDF --device cuda:2 --plot_size 5'
for i in range(5):
    #parvi
    os.system('python3 main_iter.py --algorithm SD --lr 0.1 --blur 0.01 --seed {}'.format(i) + common_settings)
    # dpvi
    os.system('python3 main_iter.py --algorithm SDCA  --lr 0.1 --alpha 10.0 --blur 0.01 --seed {seed}'.format(seed = i) + common_settings)
    os.system('python3 main_iter.py --algorithm SDDK  --lr 0.1 --alpha 0.5 --blur 0.01 --seed {seed}'.format(seed = i) + common_settings)
    for gamma in [0.6]:
        #AIG
        os.system('python3 main_iter.py --algorithm SD --accelerate True --gamma {gamma} --lr 0.1 --blur 0.01 --seed {seed}'.format(seed = i, gamma = gamma) + common_settings)
        # gadpvi
        os.system('python3 main_iter.py --algorithm SDCA  --accelerate True --gamma {gamma} --lr 0.1 --alpha 10.0 --blur 0.01 --seed {seed}'.format(seed = i, gamma = gamma) + common_settings)
        os.system('python3 main_iter.py --algorithm SDDK  --accelerate True --gamma {gamma} --lr 0.1 --alpha 0.5 --blur 0.01 --seed {seed}'.format(seed = i, gamma = gamma) + common_settings)


common_settings = ' ' + '--task morphing --save_particles --dataset chicken2.png[]cat.png --hgradient --max_iter 100 --eval_interval 5 --max_src_num 2000 --max_tgt_num 2000 --save_folder results/0305/D[]A_SDF --device cuda:2 --plot_size 5'
for i in range(5):
    #parvi
    os.system('python3 main_iter.py --algorithm SD --lr 0.1 --blur 0.01 --seed {}'.format(i) + common_settings)
    # dpvi
    os.system('python3 main_iter.py --algorithm SDCA  --lr 0.1 --alpha 10.0 --blur 0.01 --seed {seed}'.format(seed = i) + common_settings)
    os.system('python3 main_iter.py --algorithm SDDK  --lr 0.1 --alpha 0.5 --blur 0.01 --seed {seed}'.format(seed = i) + common_settings)
    for gamma in [0.6]:
        #AIG
        os.system('python3 main_iter.py --algorithm SD --accelerate True --gamma {gamma} --lr 0.1 --blur 0.01 --seed {seed}'.format(seed = i, gamma = gamma) + common_settings)
        # gadpvi
        os.system('python3 main_iter.py --algorithm SDCA  --accelerate True --gamma {gamma} --lr 0.1 --alpha 10.0 --blur 0.01 --seed {seed}'.format(seed = i, gamma = gamma) + common_settings)
        os.system('python3 main_iter.py --algorithm SDDK  --accelerate True --gamma {gamma} --lr 0.1 --alpha 0.5 --blur 0.01 --seed {seed}'.format(seed = i, gamma = gamma) + common_settings)
