# Supplementary material for: GAD-PVI: A General Accelerated Dynamic-Weight Particle-Based Variational Inference Framework
Source: Entropy (Basel). 2024 Aug 11;26(8):679. doi: 10.3390/e26080679 (PMC11354113; doi:10.3390/e26080679)
Supplement: Supplementary file 1 [file entropy-26-00679-s001.zip › dpvi_discrete-master/scripts/sketching/sketching_iter_SD.py]

import os

common_settings = ' ' + '--task sketching --dataset cheetah --save_particles --max_iter 100 --eval_interval 5 --particle_num 1000 --save_folder results_save/0306/sketching_SDF --device cuda:1'
for i in range(5):
    # parvi
    os.system('python3 main_iter.py --algorithm SD --lr 0.1 --seed {}'.format(i) + common_settings)
    # dpvi
    os.system('python3 main_iter.py --algorithm SDCA --lr 0.1 --alpha 10.0 --blur 0.01 --seed {seed}'.format(seed = i) + common_settings)
    os.system('python3 main_iter.py --algorithm SDDK --lr 0.1 --alpha 0.5 --blur 0.01 --seed {seed}'.format(seed = i) + common_settings)
    for gamma in [0.5]:
        # WAIG
        os.system('python3 main_iter.py --algorithm SD --accelerate True --gamma {gamma} --lr 0.1 --seed {seed}'.format(seed = i, gamma = gamma) + common_settings)
        #gad-pvi
        os.system('python3 main_iter.py --algorithm SDCA --accelerate True --gamma {gamma} --lr 0.1 --alpha 10.0 --blur 0.01 --seed {seed}'.format(seed = i, gamma = gamma) + common_settings)
        os.system('python3 main_iter.py --algorithm SDDK --accelerate True --gamma {gamma} --lr 0.1 --alpha 0.5 --blur 0.01 --seed {seed}'.format(seed = i, gamma = gamma) + common_settings)
