# Supplementary material for: GAD-PVI: A General Accelerated Dynamic-Weight Particle-Based Variational Inference Framework
Source: Entropy (Basel). 2024 Aug 11;26(8):679. doi: 10.3390/e26080679 (PMC11354113; doi:10.3390/e26080679)
Supplement: Supplementary file 1 [file entropy-26-00679-s001.zip › dpvi_discrete-master/scripts/sketching_iter.py]

import os

# common_settings = ' ' + '--task sketching --dataset cheetah --save_particles --max_iter 300 --eval_interval 20 --particle_num 2000 --save_folder results_save/sketching_iter --device cuda:2'
# for i in range(1):
#     os.system('python3 main_iter.py --algorithm SD --lr 0.1 --seed {}'.format(i) + common_settings)
#     for gamma in [0.3,0.5,0.8]:
#         os.system('python3 main_iter.py --algorithm SDCA --lr 0.1 --alpha 10.0 --blur 0.01 --seed {seed}'.format(i) + common_settings)
#         os.system('python3 main_iter.py --algorithm SDDK --lr 0.1 --alpha 0.5 --blur 0.01 --seed {seed}'.format(i) + common_settings)

# common_settings = ' ' + '--task sketching --dataset cheetah --save_particles --max_iter 5000 --eval_interval 200 --particle_num 2000 --save_folder results_save/sketching_iter --device cuda:2'
# for i in range(1):
#     os.system('python3 main_iter.py --algorithm MMDF --lr 0.03 --beta 0.0 --beta_min 0.001 --bwType nei --knType imq  --seed {}'.format(i) + common_settings)
#     os.system('python3 main_iter.py --algorithm MMDFCA --lr 0.03 --alpha 5.0 --beta 0.0 --beta_min 0.001 --bwType nei --knType imq  --seed {}'.format(i) + common_settings)
#     os.system('python3 main_iter.py --algorithm MMDFDK --lr 0.03 --al_warmup --alpha 0.5 --noise_amp 0.01 --beta 0.0 --beta_min 0.001 --bwType nei --knType imq  --seed {}'.format(i) + common_settings)

common_settings = ' ' + '--task sketching --dataset cheetah --save_particles --max_iter 2000 --eval_interval 25 --particle_num 1000 --save_folder results_save/0306/sketching_MMDF --device cuda:0'
for i in range(5):
    #parvi
    # os.system('python3 main_iter.py --algorithm MMDF --lr 0.03 --beta 0.0 --beta_min 0.001 --bwType nei --knType imq  --seed {}'.format(i) + common_settings)
    #dpvi
    os.system('python3 main_iter.py --algorithm MMDFCA --lr 0.03   --alpha 1.0 --beta 0.0 --beta_min 0.001 --bwType nei --knType imq  --seed {seed}'.format(seed = i) + common_settings)
    # os.system('python3 main_iter.py --algorithm MMDFDK --lr 0.03  --al_warmup --alpha 0.5 --noise_amp 0.01 --beta 0.0 --beta_min 0.001 --bwType nei --knType imq  --seed {seed}'.format(seed = i) + common_settings)
    # for gamma in [0.9]:
    #     #AIG
    #     os.system('python3 main_iter.py --algorithm MMDF --accelerate True --gamma {gamma} --lr 0.03 --beta 0.0 --beta_min 0.001 --bwType nei --knType imq  --seed {seed}'.format(seed = i, gamma = gamma) + common_settings)
    #     #gad-pvi
    #     os.system('python3 main_iter.py --algorithm MMDFCA --lr 0.03  --accelerate True --gamma {gamma} --alpha 5.0 --beta 0.0 --beta_min 0.001 --bwType nei --knType imq  --seed {seed}'.format(seed = i, gamma = gamma) + common_settings)
    #     os.system('python3 main_iter.py --algorithm MMDFDK --lr 0.03 --accelerate True --gamma {gamma} --al_warmup --alpha 0.5 --noise_amp 0.01 --beta 0.0 --beta_min 0.001 --bwType nei --knType imq  --seed {seed}'.format(seed = i, gamma = gamma) + common_settings)
