# Supplementary material for: GAD-PVI: A General Accelerated Dynamic-Weight Particle-Based Variational Inference Framework
Source: Entropy (Basel). 2024 Aug 11;26(8):679. doi: 10.3390/e26080679 (PMC11354113; doi:10.3390/e26080679)
Supplement: Supplementary file 1 [file entropy-26-00679-s001.zip › dpvi_discrete-master/scripts/temp.py]

import os

# common_settings = ' ' + '--task sketching --dataset cheetah --save_particles --max_iter 30 --eval_interval 1 --particle_num 2000 --save_folder results --device cuda:3'
# for i in range(1):
#     os.system('python3 main_iter.py --algorithm SD --lr 0.3 --seed {}'.format(i) + common_settings)
#     # os.system('python3 main_iter.py --algorithm SDCA --lr 1.0 --alpha 10.0 --blur 0.01 --seed {}'.format(i) + common_settings)
#     # os.system('python3 main_iter.py --algorithm SDDK --lr 1.0 --alpha 0.5 --blur 0.01 --seed {}'.format(i) + common_settings)

# common_settings = ' ' + '--task morphing --save_particles --dataset cat.png[]thinspiral.png --hgradient --max_iter 10 --eval_interval 1 --max_src_num 2000 --max_tgt_num 2000 --save_folder results --device cuda:3 --plot_size 5'
# for i in range(1):
#     os.system('python3 main_iter.py --algorithm SD --lr 0.3 --blur 0.01 --seed {}'.format(i) + common_settings)

common_settings = ' ' + '--task morphing --save_particles --dataset cat.png[]thinspiral.png --hgradient --max_iter 50 --eval_interval 5 --max_src_num 2000 --max_tgt_num 2000 --save_folder results --device cuda:3 --plot_size 5'
for i in range(1):
    os.system('python3 main_iter.py --algorithm Fisher --lr 1.2 --alpha 10.0 --blur 0.01 --seed {}'.format(i) + common_settings)
