# Supplementary material for: GAD-PVI: A General Accelerated Dynamic-Weight Particle-Based Variational Inference Framework
Source: Entropy (Basel). 2024 Aug 11;26(8):679. doi: 10.3390/e26080679 (PMC11354113; doi:10.3390/e26080679)
Supplement: Supplementary file 1 [file entropy-26-00679-s001.zip › dpvi_discrete-master/tasks/sketching.py]

import torch, os, numpy as np, matplotlib.pyplot as plt, ot
from geomloss import SamplesLoss
import matplotlib.colors as colors
from matplotlib.colors import LogNorm
class sketching(object):
    def __init__(self, opts, **kw) -> None:
        self.opts = opts
        self.device = opts.device
        self.obj_dataloader = kw['obj_dataloader']
        self.aspect_hw = self.obj_dataloader.aspect_hw
        self.tgt_support = self.obj_dataloader.tgt_support
        # print(self.tgt_support)
        self.x_min = torch.min(self.tgt_support[:, 0]).item()
        self.x_max = torch.max(self.tgt_support[:, 0]).item()
        self.y_min = torch.min(self.tgt_support[:, 1]).item()
        self.y_max = torch.max(self.tgt_support[:, 1]).item()

        # print("X min:", x_min.item())
        # print("X max:", x_max.item())
        # print("Y min:", y_min.item())
        # print("Y max:", y_max.item())
        self.tgt_mass = self.obj_dataloader.tgt_mass
        self.original_pix = self.obj_dataloader.original
        self.record_support = []
        self.record_mass = []
        self.record_sinkdiv = []
        self.loss_op = SamplesLoss(
            loss = 'sinkhorn', p = 2, blur = 0.01, backend = 'online', scaling = 0.95
        )
        print((self.opts.img_size, int(self.opts.img_size * self.aspect_hw)))

    @torch.no_grad()
    def init_support(self):
        result = torch.rand(self.opts.particle_num, self.tgt_support.shape[1], device = self.device)
        return result

    @torch.no_grad()
    def evaluation(self, support, mass, writer, logger, count: int, save_folder):
        # evaluate sinkhorn divergence
        sinkdiv = self.loss_op(
            mass, support, self.tgt_mass, self.tgt_support
        ).item()
        self.record_support.append(support.cpu().numpy())
        self.record_mass.append(mass.cpu().numpy())
        self.record_sinkdiv.append(sinkdiv)
        writer.add_scalar('sinkhorn_div', self.record_sinkdiv[-1], global_step = count)
        logger.info('count: {}, sinkhorn_div: {:.2e}'.format(count, self.record_sinkdiv[-1]))
        fig = self.plot_result(support, mass, (self.opts.img_size, int(self.opts.img_size * self.aspect_hw)), self.device)
        plt.savefig(os.path.join(save_folder, '%s_%d.png'%(self.opts.dataset, count)), bbox_inches = 'tight')
        plt.close()
        

    @torch.no_grad()
    def final_process(self, support, mass, writer, logger, save_folder, is_save):
        # save the target image
        fig = self.plot_result(self.tgt_support, self.tgt_mass, (len(torch.unique(self.tgt_support[:, 0])), len(torch.unique(self.tgt_support[:, 1]))), device = self.device)
        plt.savefig(os.path.join(save_folder, 'target.png'), bbox_inches = 'tight')
        plt.close()
        # save the final result to tensorboard
        fig = self.plot_result(support, mass, (self.opts.img_size, int(self.opts.img_size * self.aspect_hw)), device = self.device)
        writer.add_figure(tag = 'hist', figure = fig)
        plt.close()
        # save the loss
        np.save(os.path.join(save_folder, 'sinkhorn_div.npy'), np.array(self.record_sinkdiv))
        if is_save:
            np.save(os.path.join(save_folder, 'support.npy'), np.array(self.record_support))
            np.save(os.path.join(save_folder, 'mass.npy'), np.array(self.record_mass))

    def plot_result(self, support, _mass, bins: tuple, device):
        fig = plt.figure()
        ax = fig.gca()
        plt.clf()
        plt.axes().set_aspect(self.aspect_hw)
        support_x = support[:, 0].cpu().numpy()
        support_y = support[:, 1].cpu().numpy()
        mass = _mass.clone()
        mass[mass < 0] = 0
        mass = mass.cpu().numpy()
        mass = mass / mass.sum()
        mean = mass.mean()
        norm = colors.Normalize(vmin=0, vmax=1000.0)
        plt.hist2d(support_x, support_y, bins = bins, weights = mass, cmap='viridis', norm=LogNorm(vmin=mean/4.0, vmax=mean*1.2, clip=True))
        plt.xlim([self.x_min, self.x_max])
        plt.ylim([self.y_min, self.y_max])
        plt.axis('off')
        return fig
