# Supplementary material for: GAD-PVI: A General Accelerated Dynamic-Weight Particle-Based Variational Inference Framework
Source: Entropy (Basel). 2024 Aug 11;26(8):679. doi: 10.3390/e26080679 (PMC11354113; doi:10.3390/e26080679)
Supplement: Supplementary file 1 [file entropy-26-00679-s001.zip › dpvi_discrete-master/tools/visual_dataset.ipynb]

# %% [code]
import matplotlib.pyplot as plt
from PIL import Image

# %% [code]
source_image = Image.open('../datasets/sketching/cheetah/target.jpg')
target_image = Image.open('../figures/sketching/target.png')

# %% [code]
plt.figure(figsize = (4.8 * 2 + 2.4, 4.8))
plt.

# %% [code]


# %% [code]
