# Supplementary material for: GAD-PVI: A General Accelerated Dynamic-Weight Particle-Based Variational Inference Framework
Source: Entropy (Basel). 2024 Aug 11;26(8):679. doi: 10.3390/e26080679 (PMC11354113; doi:10.3390/e26080679)
Supplement: Supplementary file 1 [file entropy-26-00679-s001.zip › dpvi_discrete-master/tools/visual_results2.ipynb]

# %% [code]
import numpy as np, matplotlib.pyplot as plt, os

# %% [code]
dir1 = '../results_save/sketching_time/SD_lr[1.0e+00]bl[1.0e-02]S[0]'
support = np.load(os.path.join(dir1, 'support.npy'))
mass = np.load(os.path.join(dir1, 'mass.npy'))
plt.figure(figsize = (5, 5))
plt.scatter(support[-1, :, 0], support[-1, :, 1], s = 5, c = 'r')
plt.axis('off')
plt.show()


# %% [code]
dir1 = '../results_save/sketching_time/SDCA_lr[1.0e+00]al[1.0e+01]bl[1.0e-02]S[0]'
size = 5
support = np.load(os.path.join(dir1, 'support.npy'))[-1]
mass = np.load(os.path.join(dir1, 'mass.npy'))[-1]
size_list = mass * len(mass) * size
plt.figure(figsize = (5, 5))
plt.scatter(support[:, 0], support[:, 1], s = size_list, c = 'r')
plt.axis('off')
plt.show()


# %% [code]
plt.close()

# %% [code]
plt.figure
plt.hist(mass * len(mass), bins = 40)
plt.show()

# %% [code]
