# Supplementary material for: GAD-PVI: A General Accelerated Dynamic-Weight Particle-Based Variational Inference Framework
Source: Entropy (Basel). 2024 Aug 11;26(8):679. doi: 10.3390/e26080679 (PMC11354113; doi:10.3390/e26080679)
Supplement: Supplementary file 1 [file entropy-26-00679-s001.zip › dpvi_discrete-master/tools/weight_histogram.ipynb]

# %% [code]
import numpy as np, matplotlib.pyplot as plt
bins = 100

# %% [code]
dir_mmd = '../results_save/sketching_time/MMDF_nei_imq_lr[3.0e-02]be[0.0e+00]bw[1.0e-01]S[0]'
dir_sd = '../results_save/sketching_time/SD_lr[1.0e+00]bl[1.0e-02]S[0]'
mass_mmd = np.load(os.path.join(dir_mmd, 'mass.npy'))[-1]
mass_mmd = mass_mmd * len(mass_mmd)
mass_sd = np.load(os.path.join(dir_sd, 'mass.npy'))[-1]
mass_sd = mass_sd * len(mass_sd)

dir_mmdca = '../results_save/sketching_time/MMDFCA_nei_imq_lr[3.0e-02]al[5.0e+00]be[0.0e+00]bw[1.0e-01]S[0]'
dir_sdca = '../results_save/sketching_time/SDCA_lr[1.0e+00]al[1.0e+01]bl[1.0e-02]S[0]'
mass_mmdca = np.load(os.path.join(dir_mmdca, 'mass.npy'))[-1]
mass_mmdca = mass_mmdca * len(mass_mmdca)
mass_sdca = np.load(os.path.join(dir_sdca, 'mass.npy'))[-1]
mass_sdca = mass_sdca * len(mass_sdca)

# %% [code]
plt.figure(figsize = (10.8, 6.4))
plt.subplot(221)
plt.hist(mass_mmd, bins = bins, label = 'MMDF & D-MMDF-DK')
plt.ylabel('Number of Particles')
plt.xlabel('Mass')
plt.legend()
plt.xlim((0.2, 1.2))
plt.subplot(222)
plt.hist(mass_mmdca, bins = bins, label = 'D-MMDF-CA')
plt.ylabel('Number of Particles')
plt.xlabel('Mass')
plt.legend()
plt.subplot(223)
plt.hist(mass_sd, bins = bins, label = 'SD & D-SD-DK')
plt.ylabel('Number of Particles')
plt.xlabel('Mass')
plt.legend()
plt.xlim((0.2, 1.2))
plt.subplot(224)
plt.hist(mass_sdca, bins = bins, label = 'D-SD-CA')
plt.ylabel('Number of Particles')
plt.xlabel('Mass')
plt.legend()
plt.savefig(os.path.join('../figures/sketching', 'histogram.pdf'), dpi = 120, bbox_inches = 'tight')
plt.close()

# %% [code]
